# Supplementary material for: Phylogenetic patterns of gene rearrangements in four mitochondrial genomes from the green algal family Hydrodictyaceae (Sphaeropleales, Chlorophyceae)
Source: BMC Genomics. 2015 Oct 21;16:826. doi: 10.1186/s12864-015-2056-5 (PMC4618342; doi:10.1186/s12864-015-2056-5)
Supplement: Additional file 6: — Alignment. Sequence alignment of individual mitochondrial genes in .nexus file format. (TXT 205 kb) [file 12864_2015_2056_MOESM6_ESM.txt]

#NEXUS

Begin data;
    Dimensions ntax=19 nchar=10677;
    Format interleaved datatype=dna gap=-;
    Matrix


[atp6 nchar=777]
Atractomorpha_echinata  			GGAGAAGGGTGGCAATATGTACCACTTTTTTCACTTATATGGCCGGCATACGGCCTATCCGGGTGGATCTCTACCTGGGGCTTAGCAGTACGGTTAGTGCTGCTTTTTGGAGCTATTTCCCATCAGTTACACCAAGAGAAATTACATAACTTATATCTAGCTATACTGAATTTTTGGAATAATCAAACTCTGGAAAGAATTCATTTACGCTGGAGAGAAACCCCACTTCATAGTAGTAACAGATTAACAGGTAGTATGGTTTATCATAGTATACGGGCTAGAAAAGTCACAGGTGTATGGTTAATAGTATTATTCATAGTTATACTGTTTAGTAACTGTATGGGACTAGCACCGGGATTTGAAGCAGTTACAGGAAAAGCTGGTTCTACTCTGTGTTTGTCTTTTGCTTTATGGGGTGGTGTAACATATGCCGGGGTTCAGCGTCAAGGGCGGAAAACAGTGCGTTGGTTTCTGCCTTCTGGTCCTTCATGGCCTATGGCGCCAGTGTTTGTATTACTTGAATTAGTGTCTTACTGCTTTCGTGCTCGGTCACGGGGAGTGCGTTTATGGGCAAATATGCTTGCTGGTCATCAACTATTGCATTTAGTGTGTGCACGGGCGCGGGTTCCGGCGCGGTGTACTGGAGTAACTATACGGTCTGCAGGATTATTAATGGCACGGTCTGGTCTAGAGCTAATTGTATGTATATTACAGAGCGGTGTTTTTTGTTTATTAGCTTCTTTTTATCTACACGAAGCACGGAGTAAAAAATACAAT
Bracteacoccus_aerius  				GGGGAAGCATGGCAAGCAGTGCCATTGGTGACTCTTCATTGGCCGGCGATGGGCGTTTATTTTTGGTGCAATACTTGGGCAGTGACGGCGGCAGTGGCGGTTTTGGCAGCGATTTTTTCTCATGAGCAAAACCACAGGGCAGTGGCGGGATTGCGAAAAGCGATCGCCGCTTTCTGGAGCACTCAAACGTTGGAGCGCGTGAACTTGAAGTGGCGTTCTTTGAGTTCTCGCAGTACTAACCGTTTGGTGGCGGCTTGGGTATGTTTGAGTCCAGCGCAACGAAAAACGACCTATGTTTGGGTAGTCGTTCTGTTCTTCATTCTGCTAGCAAGCAACGCTTTTGGATTGGTGCCTCTATGCAGTGCGGTTACGGGTCAAGCAGGTACCACTTTGGGATTGAGTTTGGCTTTGTGGACTGCGGTGGCTTTGGCGGGAATGCAACGTTTGCGTTCTCGTTTCGTGAAATTGTTTTTGCCGAGTGGACCAAGTTGGCCGATGGCACCTTTGTTCGTTTTGCTGGAATCTATCAGCTATAGCTTCCGAGCAATCAGCCTAGGCGTTCGACTTTGGGCAAACATGTTGGCAGGTCACCAGTTGATTCACTTGGTTACGGCTTTGGCATTGGTTCCCGTGTTCTGTTTGAACATCACTGCTTTGGCTGCAGGCCTTTTGATGGCCTTGAGTGGTCTGGAGACCATCGTGTGTGTTCTGCAAAGCGGGGTGTTCTGTTTGTTGGCTTCCTTCTATTTGCACGAAGGTTTGAGCAAAAAAGACGCT
Bracteacoccus_minor  				GGAGAAGCTTGGCAAATGGTGCCATTGGTGACTCTTCATTGGCCAGCAATGGGTTTGTCTTTTTGGTGCAACACTTGGGCAGTAACGGCAGCACTCGCAGTTTTGGCTGCTGTGGTGTCCCACGAGCAAAACCATAAGGCAGTGGCGGGATTGCGAAAAGCAATTGCGGCTTTTTGGAGCACTCAAACTTTGGAACGCGTACATTTGAAATGGCGTTCTTTGAGTTCTCGTAGTACGAATCGTCTGGTAGCAGCGTGGGTGTCTTTGAGTCCAGTGCAACGAAAAAATACTTATGTATGGGTAGTTGTGTTGTTCTTCATTCTGCTAGCGAGCAACAGTTTTGGACTGGTGCCTCTATGCAGCGCAGTGACTGGTCAAGCAGGAACCACACTTGGATTGAGTTTGGCTCTGTGGACAGCAATCACTTTGGCAGGAATGCAACGTTTGCGTTCTCGTTTCGTGAAACTATTCTTGCCGAGTGGACCAAGTTGGCCAATGGCTCCTTTGTTCGTGTTGCTGGAATCTATCAGTTATACTTTCCGAGCAATTAGTCTAGGTGTCCGACTTTGGGCAAACATGCTGGCAGGCCACCAACTGATTCATTTGGTGACTGCTTTGGCATTGGTTCCAGTGTTCTGTTTGAATATCACAGCTTTGGCTGCAGGACTTTTGATGGCTTTGAGTGGGTTGGAAACCATCGTGTGTGTTCTGCAAAGTGGAGTCTTCTGTTTGCTTGCATCTTTCTATTTGCATGAAGGTTTGAGCAAAAAAGACGCT
Chlorotetraedron_incus  			AGTGAAGCATGGCTTGCAGTACCTCTGGTTAGTTTTAACTTTCCAGCTTTGGATTTGATTTTCGGTGCCAATGTTTGGGCAGTTACCGCTGCTTTGGCTATTTTGATTGCTATTTGGTCTAACCCACAAAATCATGCTTACTTGGCTGGATTGCGTAAAGCAGTAAGTATTTTCTGGAATGGACAAGTTTTGGAACGTGTTCATTTGAAATGGCGTGATGTTAGTACACGTAATACTAACCGTTTGACAGCTGCTTGGATTTCTTATAGTCCAGTACAACGTAAAACCACTGGTGTTTGGGTTACTGTTTTGTTCTTTGTATTGTTGGCTAGTAATGGATTTGGACTTGTACCTTTGTGCCAAGCAGTAACAGGACAAGCTGGTACTACTCTGGGTCTTAGTATTGCTCTACTAACAGCTATTACTCTAGCTGGTATGCAACGTTTGAAACTACGTTTTGTGAAACTCTTCTTGCCTAGTGGGCCTAGTTGGCCAATGGCTCCTTTGTTTATTTTGCTAGAATCTGTTAGTTACAGCTTCCGAGCAATTAGTTTGGGAGTACGATTGTGGGCAAACTTGTTTAGTGGACACTTGCTACTACACCTTTTTGCTAGGTTTGCTTTGGTACCTGTTTTCTCTACAAATATTACAGCTTTGGCAGCAGGTCTATTGATGGCGTTGACAGGTCTTGAAACCATGGTAGCAATTCTGCAAAGTGGTGTATTTGGACTACTTGCTAGCTTTTATTTGACAGAAGTTTTGAGCAAACGTGATCCA
Chromochloris_zofingiensis  		GCTGAAGCTTGGCAAACAGTTCCATTGTTTGAATTTATTTGGCCTACAGGTGGTGCAGCATTGTGGTTTAACGTATGGGCCGTGACTGTATTTTTGGCAGTCTTGGCAGCAGCAGGTCCGCATGCAGCAAATCATGATTATATTTCTAGTTTGCGTACTTCTATTAGGAATTTTTGGAGTACTCAAATTTTGGAACGTGTGGTTCCTCAATGGCGTGCTAGGACTGCGTTGAATACAAATCGTGTCGTTTCTGCGATTGTGTCTCGTAATACTGAACAACGTACTACTACAGCTATTTGGGTAACTGTTCTATTTTTTAGGTTGTTGGCAAGTAATGCTTTTGGTTTGGTACCATTGTGTGCTGCTGTGACTGGTCAAGCAGGTACAACTCTTGGTTTGAGTATTGCACTACTAACTGCAATTACTGTAGCAGGTATTCAACGTCAAGGTGTACGTTTTGTCAAATTGTTTTTGCCTAGTGGTCCAAGTTGGCCTAGGGCTCCTGTTTTTGTATTGCTAGAATCTATTAGTTATGCATTTCGTTCTATTAGTTTGGGTGTTCGACTGTGGGCAAACAGGCTTGCTGGTCATCAATTGATTCATCTAGTCACTGCTTTGGCTTTGGTGCCTGTAGTATGTTCTACAGGTACTAGGAGGGCCTCTGTTTTGTTGCTAGCTTTGAGTGGACTGGAAACCATTGTTTGTGTTTTGCAAAGTGGTGTTTTCTGTTTGTTGGCGAATTTTTATCTTCATGAAGTTTTGAGTGGTAAAGATCGT
Hydrodictyon_reticulatum  			GCGGAATAGTGGCAAAATATTCCATTGATTAGTTTTCATTATAGTTAGTTTAGTTTGATTTTTAGCGCAAATTTATGGGCTGTAACTGCTGCTGTCTAGATTTTGATTTAGGTGTGGTCTAATCCACAAAATAATGCATATGTAGACTCTTTGCGTAAAAGTATTTATGCATTTTGGAATGGACAAATTTTGGAACGTGTACATTTGAAATGGCGTGACCTTTCTAGTCGTTAGACAAACAGGTTACCAGCAGCTTGGATTTCTTTGAGCCCAGTACAACGTAAAACAACAGGTGTATGGGTAACAGTATTGTTTTTTGTATTGTTGACCAGTAATGCATTTGGCTTAGTACCACTTTGTGGATAGATTACAGCTCAAGCAGGTACTACTTTGGGTTATAGTTTATAGTTATTAACTTAGATTACTTTTGCTGGAGTACAACGTTTGAAAGCACGCTTTGTCCGCTTATTTTTACCAAGTGGTCCTAGTTGGCCAATGGCTCCTCTATTTATTTTGTTGGAGTCTGTAAGTTATAGTTTTAGGGCAATTAGTCTTGGAGTACGTTTATGGTAGAATGTATTCTCTGGACACTTGCTATTACACCTATTCACTGCATTTTAGTTAGTACCAGTATTTTCTAGTAATATTACAGCATTGGCTGCGGGTCTATTAATGGCTTTAACTGGTTTGGAAACCATGGTTGCAGTACTACAAAGTGGGGTCTTTGGGTTGCTCTCTTCTTTTTATTTAACTGAAGTTTTGAGCAAACGAGATTCT
Kirchneriella_aperta  				GGTGAAACCTGGCAAGCAGTTCCTTTAATGAGTTTGCATTTCCCTCTTTTGGGCTATGCTTTTTGGTGTAATATCTGGGCATTAACGGTTACCCTTGCAATTTTAGCTGCGGTTGGTTCTCATGGGCAGAACCACTCTTATCTCGCAGGATTGCGTAAAGCTATCAGTCTTTTTTGGCACAACCAAACCTTGGAACGTGTTCATTTGAAAAGCCGCACACTCTGCTTGCGTGGCACAAACCGACTGCCTGCTGCTTGGATTTTTAATAGTGATGTGCAACGTAAAACAACTGGTGTTTGGTTGGTTGTTTTGTTTTTTATTTTATTGTGTAGCAATATTTTCGGATTGGTTCCTTTGTGTCAAGCAATCACAGGCCAAGCCGGTACAACCCTAGGATTTAGTGTAGCACTCTTAACAGGAATTACATATACTGGAATTCAACGACAAGGTCTGCGTTTCGTTAAACTCTTCTTACCGAGTGGTCCCAGCTGGCCAATGGCTCCTGTTTTTGTACTGCTTGAATCTATTAGTTACGCCTTCCGTGCTATCAGCCTTGGGGTTCGACTCTGGGCAAACATGCTCGCAGGTCACCAACTTATTCACTTGGTCACAGCCCTTGCATTGGTTCCTGCTCTGTGTCTAAACATTACTGCTCTTGCAGCAGGACTCTTGATGGCTCTAAGTGGACTTGAAGCAATTGTTTGTGTTCTACAAAGTGGTGTTTTTTGTTTGCTTGCGTCTTTTTATCTTCACGAAGTTTTGAGTAAAAAAGACGCA
Mychonastes_homosphaera  			TCTGAAACATGGCAAGCTGTGCCTTTGGTAAGTCTACATTTCCCAGTATTGGGGATGACTTTTTGGACTAATGTGTGGGCAGTGAGTTCTGCTTTGGCTGTTTTGGCTGCAGCTTTGTCTCACTCTGATAACCACGCATTGGTGAGTGGATTGCGTAAATCTGTATCTCATTTTTGGAGTACTCAAATCCTAGAACGCGTACATATGAAATGGCGTCAATTGTCTTTGCGCGGTACTAATCGTTTGGTAGGTGCTTGGGCAGGTTTGAGTCAAGTACAACGTAAAACAACTCAAGTATGGGTTGTGGTGTTGTTCTTTGTATTGTTGACTAGTAACGCTTTCGGTTTGGTTCCTCTATGTAGTGCTGTGACTGGCCAAGCTGGGACTACTTTGGGTCTAAGTTTGGCTTTGTGGGCAGGAGTTACACTAGCTGGAATTCAACGCCTAGGATTGCGTTTTGTAAAATTGTTTTTGCCTAGTGGACCTAGTTGGCCTATGGCTCCTTTGTTTATCTTGTTGGAATCTATTAGTTATAGTTTCCGTGCTTTGAGCTTGGGAGTTCGACTGTGGGCTAACATGTTGGCTGGACACCAATTGATTCACTTGGTGACCGCTTTGTCTTTGGTACCCGCTTTGTGCTTGACAATCACTGCGCTATCTGCAGCTTTGTTGATGGCTTTGAGTGGTTTGGAAACTATTGTGTGTGTGTTGCAAAGTGGAGTCTTCTGCTTGTTGGCTAGTTTCTACTTGCACGAAGTATTGAGTCGCCAAGACCCT
Neochloris_aquatica  				GCTGAAGCTTGGAGTGCAGTACCATTGGTAAGTTTGCATTTGCCT---TTGAATTTTGTATTTTCTAGGTCTGTGTGGGCTGTTACAGCTGCAGTGGTTATTTTTCTATTGACTTTTTTGCATTAGGCTTGTGCTCCCTATGTTTCTTATACTGTAAAATCTATTTAGCAATTTTGGAACAACAGTGTTTTGGAACGTGTGCACTATAAATGGCGTGATGTATCCAGGCGT---ACAGTTACTAAACCTTAGGGATTTTTTAGTTTGAATCCAATTCAACGTAAAACTTCTGGTGTTTGGGTTACTGTATTGTTTTTTGTATTGCTATGTTCTAACTAGTTTGGATTGGTACCTTTGTGTAGTTAGGTTACAGGACAAGCAGGTACTACACTAGGATTGAGTATTTAGCTTCTAATTTAGATTACAGTTGCTGGAATGCAACGTTTGAAATTGCGTTTCGTTAAACTGTTTTTGCCTAGTGGTCCTAGTTGGCCTATGGCACCTTTGTTTATTCTGCTTGAATCCATCAGTTATAGTTTCCGTGCTATCAGTCTTGGAGTACGACTATGGAGGAACTTGCTAAGTGGACACATGCTATTGCATTTGTTCTAGAGGTTTAGTCTAATTCCTTTCTTTTGTACTAACATTACTGCATTGGCTTAGGCTCTTCTAATGACTCTTACTGGTCTTGAAACTATGGTTTAGGTTCTACAAAGTGGAGTATTTGGACTATTGGCAAGCTTCTATTTGACTGAAGTTTTGAGCAAACAAGACAAT
Ourococcus_multisporus  			GGTGAAACCTGGCAAGCAGTTCCTTTAATTAGCTTGCATGTTCCTGTTTTAGGATATGCTTTTTGGTGTAATATTTGGGCTTTAACTGTTACTTTAGCTGTTTTGGCTGCTATTGGGTCTCATGCTCAAAACCATTCTTATGTTGCGGGATTACGTAAGGCAATTAGTCTTTTCTGGCATAACCAAACATTGGAACGTGTTCATTTGAAAAGCCGTACATTGAGCCTACGTGGTACCAATCGTTTGCCAACTGCTTGGATTTTTAATAGCCACGTTCAGCGCAAAACAACCGGAGTATGGCTTGTGGTTTTCTTTTTTGTGTTGTTGACTAGTAACATTTTTGGGTTGGTACCTTTGTGCCAAGCAATTACTGGTCAAGCAGGAACTACACTTGGATTTAGTCTTGCACTTCTAACTGCAATTACTTATGCAGGAATTCAACGTCAAGGAATGCGTTTTGTAAAACTATTTTTGCCAAGTGGTCCAAGCTGGCCTATGGCTCCTGTTTTTGTTCTTTTGGAATCCATTAGTTATGCTTTTCGAGCTATTAGTCTTGGAGTTCGACTATGGGCAAATATGCTAGCGGGTCACCAACTTATTCATTTGGTAACCGCTTTGGCTTTGGTTCCAGCTCTTTGTTTAAATATTACTGCTCTTGCTGCAGGATTGTTGATGGCTCTTAGTGGTTTAGAAGCCATTGTTTGTGTATTACAAAGCGGAGTTTTCTGTTTGCTAGCAAGTTTTTATCTTCATGAAGTATTGAGCCGCAAAGACTCT
Pediastrum_duplex  					GCGGAATAGTGGCAAAGTATTCCATTGATTAGTTTTCATTATAGTTAGTTTAGTTTTATTTTTAGCGCAAATTTATGGGCTGTAACTGCTGCTGTCTAGATTTTGATTTAGGCCTGGTCTAATCCTCAAAATAATGCATATGTAGACTCTTTGCGTAAAAGTGTTTATGCGTTTTGGAATGGCCAAATTTTGGAACGTGTACATTTGAAATGGCGTGACCTTTCTAGTCGTTAGACAAACAGGTTACCAGCAGCTTGGATTTCTTTAAGCCCAGTACAACGTAAAACAACAGGTGTTTGGGTAACTGTATTGTTTTTTGTATTGTTGACCAGTAATGCATTTGGCTTGGTACCACTTTGTGGTTAGATTACAGCTCAAGCAGGTACTACTTTGGGATATAGTTTATAGTTATTAACTTAGATTACTTTTGCTGGAGTACAACGTTTGAAAGTACGTTTTGTCCGCTTATTTTTACCAAGTGGTCCTAGTTGGCCAATGGCTCCTCTATTTATTTTATTGGAGTCTGTAAGTTATAGTTTTAGGGCAATTAGTCTTGGAGTACGTTTATGGTAGAATGTATTCTCTGGACACTTGCTATTACACCTATTCACTGCATTTTAGTTGGTACCAGTATTTTCTAGTAATATTACAGCATTGGCTGCAGGTCTATTAATGGCTTTGACTGGTTTAGAAACCATGGTTGCAGTACTACAAAGTGGGGTCTTTGGGTTGCTCTCTTCTTTTTATTTAACTGAAGTGTTGAGCAAACGAGATTCT
Pediastrum_duplex_ALG24  			GCGGAATAGTGGCAAAATATTCCATTGATTAGTTTTCATTATAGTTAGTTTAGTTTGATTTTTAGCGCAAATGTATGGGCTGTAACAGCTGCAGTTTAGATTTTGATTTAGGCTTGGTCTAACCCTCAAAATAATGCGTATGTAGACTCTTTGCGTAAAAGTATTTATGGATTTTGGAACGGTCAAATTTTAGAACGTGTACATTTGAAATGGCGTGACCTTTCTAGTCGTTAGACAAACAGATTACCAGCAGCTTGGATTTCTTTAAGCCCAGTACAACGTAAAACAACAGGTGTATGGGTAACTGTATTGTTTTTTGTATTATTGACCAGTAATGCATTTGGCTTGGTACCACTTTGTGGATAGATTACAGCTCAAGCAGGTACAACTTTAGGGTATAGTTTATAGTTATTAACTTAGATTACTTTTGCTGGAGTACAACGTTTGAAAGTGCGTTTTGTCCGCTTATTTTTACCTAGTGGTCCTAGTTGGCCAATGGCTCCTCTATTTATTTTATTGGAGTCTGTAAGTTATAGTTTTAGAGCAATTAGTCTTGGAGTACGTTTATGGTAGAATGTATTCTCTGGACACTTGCTATTACACCTATTCACTGCATTTTAGTTGGTACCAGTTTTTTCTAGTAATATTACAGCATTGGCTGCAGGTCTATTAATGGCTTTGACTGGTTTAGAAACCATGGTTGCAGTACTACAAAGTGGGGTCTTTGGGTTGCTCTCTTCTTTTTATTTAACTGAAGTTTTGAGCAAACGAGATTCT
Pediastrum_duplex_ALG27  			GCGGAATAGTGGCAAAATATTCCATTGATTAGTTTTCATTATAGTTAGTTTAGTTTAATTTTTAGCACAAATTTATGGGCTGTAACTGCTGCAGTTTAGATTTTGATTTAGGTATGGTCTAATCCACAAAATCATGCATATGTAGATTCTTTGCGTAAAAGTATTTATGCGTTTTGGAATGGCCAAATTTTGGAACGTGTACATTTGAAATGGCGTGATCTTTCTAGCCGTTAGACAAACAGATTACCAGCAGCTTGGATTTCTTTGAGCCCAGTACAACGCAAAACAACAGGTGTATGGGTAACAGTATTGTTTTTTGTATTGTTGACCAGTAATGCATTTGGTTTGGTACCACTTTGCGGATAGATTACAGCTCAAGCAGGTACAACTTTGGGTTTGAGTTTTTAGTTATTAGCTTAGATTACCTTTGCTGGAGTACAACGTTTGAAAGCGCGTTTTGTAAAACTATTTTTACCAAGTGGTCCTAGTTGGCCAATGGCTCCTCTATTTATTTTGTTGGAGTCTGTTAGTTATAGTTTTAGGGCAATTAGTCTTGGAGTACGTTTATGGTAGAATGTATTCTCTGGACACTTGCTATTACATTTATTCACTGCATTCTAGTTGGTACCAGTATTTTCTAGTAATATTACAGCATTGGCAGCAGGTCTTCTAATGGCTCTGACTGGTTTGGAAACCATGGTTGCAGTACTACAAAGTGGAGTCTTTGGGTTGCTATCTTCTTTTTATTTAACTGAAGTTTTGAGCAAACGAGATTCT
Pediastrum_duplex_ALG29  			GCAGAGTAGTGGAATAGTATCCCTTTGATTAGTTTTCATTATAGTTAGTTTAGTTTGATTTTTAGCGCAAATTTATGGGCTGTAACTGCTGCAGTATAGATTTTGATTTAGGTATGGTCTAATCCTCAAAACAATGCATATGTAGACTCTTTGCGTAAAAGTATTTATGCATTTTGGAATGGGCAAATTTTGGAACGTGTACATTTGAAATGGCGTGACCTTTCTAGTCGTTAGACAAACAGATTACCAGCAGCTTGGATTTCTTTGAGCCCAGTACAACGTAAAACAACAGGTGTATGGGTAACAGTGTTGTTTTTTGTATTGTTGACCAGTAATGCATTTGGCTTGGTACCACTTTGTGGATAGATTACAGCTCAAGCAGGTACTACTTTAGGGTATAGTTTATAGTTATTAACTTAGATTACTTTTGCTGGAGTACAACGTTTGAAAGCACGTTTTGTACGCTTATTTTTACCAAGTGGTCCTAGTTGGCCAATGGCTCCTCTATTTATTTTGTTGGAGTCTGTAAGTTATAGTTTTAGAGCAATTAGTCTTGGAGTACGTTTATGGTAGAATGTATTCTCTGGACACTTGCTATTACATCTATTCACTGCATTTTAGTTGGTACCAGTTTTTTCTAGTAATATTACAGCATTGGCTGCAGGTCTATTAATGGCTTTGACTGGTTTAGAAACTATGGTTGCAGTACTACAAAGTGGAGTCTTTGGGTTGCTCTCTTCTTTTTATTTAACTGAAGTTTTGAGTAAACGAGATTCT
Pseudomuriella_schumacherensis  	GGGGAAGCATGGCAAGCGGTACCGTTGATTACGGTTCATTTGCCTATCTTGGGTGCAGCTTTTTGGTGTAATACTTGGGCTGTCACAGCTGCTTTTGCGGTTTTGGCCGCAGCTCTGTCTAACAACGAGAATCATGCGTACACTGCGGGATTGCGTAAAACAGTTTTTCTTTTTTGGAGTGGACAGGTGTTAGAACGAGTCCATTTGAAATGGCGTTCTTTAACTGCTCGAGGTACCAATCGATATGCTGCAGTTTGGGTTGGTAATAGCTCTGTACAACGCAAAACAACCGCCGTTTGGGTTTTTGTTTTGTTCTTTGTATTGTTAACTAGTAATGCTTTTGGTTTAGTTCCAATGTGTCAGGCAGTAACCGGTCAAGCAGGAACAACCTTAGGAATCAGTGTCGCTTTATGGGTAGCAATTACTATCGCAGGAATTGTTCGACAAGGCTCCACCTTTGTGAAGCTTTTCCTTCCTAGTGGACCTAGTTGGCCTATGGCACCTGTATTTGTACTATTGGAATCCATTAGTTACACCTTTCGAGCCATCAGTTTAGGTGTTCGACTGTGGGCAAACATGCTAGCAGGTCATCAACTTATTCATTTGGTAACAGCCTTGGCTTTGGTTCCTGCTTTGTGTTTGAATATTACCGCATTAGCAGCATTGTTGCTAATGGCATTAAGCGGGTTAGAAACCATTGTTTGTGTTTTACAAAGTGGGGTTTTTTGCTTGTTAGCTAGCTTCTATTTACAGGAAGGCCTTAGCCGACGTGACGCA
Rotundella_rotunda  				GGGGAAGCTTGGCAAGCAGTTCCGATGATTAGTATGCATCTTCCTTTTTTTGGAATTGTACTATGGTGGAATGTCTGGGCCTTTTGTGTGGTTGGAGCGATTCTACTTTCTTCTCTTTCTCATTCCGAAAACCATGCTTATTTCTCCTCTTTGCGTAAACAGATTTTCTTTTTTTGGAATACACAGATTTTGGAACGTGTTCATTTGAAATGGCGAACCTTGTCTTCTCGAGGTACAAACCGTTTGTCTTCTGCTTGGGTTTCTTTGAGCCAGATTCAACGAAAAACGTCTGGAATCTGGGTTGTAGTTTTGTTTTTTGTTTTGCTTTTTAGCAACTCTTTTGGTTTGGTACCCTTGTGCGCCGCTGTAACTGGTCAAAGGGGAACCACTCTAGGACTGAGTATTGCAGTATTGACAGCGGTCACCGTAGCCGGTGTACAACGTCAAGGCATTCGCTTTGTTAAACTTTTCTTGCCATCTGGTCCTTCTTGGCCAATGGCTCCCCTCTTTGTTCTTTTGGAATCTATTAGTTATTCCTTCCGTGCTGTAAGTCTAGGAGTCCGATTGTGGGCAAATATGTTTAGAGGGCATTTGTTGATGCATTTGATTACAGCTCTGGCTCTTGTTCCAGCCCTGTGTTTGAATATTACAGCCCTAGCCGCTGGATTGTTGATGGCATTGACTGGCTTGGAAACCATTGTGGCATTGTTGCAAAGTGGGGTCTTCTGCCTCCTTAGTAGCTTTTACCTTCATGAGGTACTTAGCCGTCGTGATCCA
Scenedesmus_obliquus  				GCAGAAGCATGGCAAAGTGTACCTTTGGTAAGTTTGCACTTGCCTTTTATGGGAGCTGTGTTTAGTCTTAATATTTGGGCTGTAACAGTAGCAATTGCAATGTTGGTATTGGTTGTAAATCATTCTTTGAACCATTCTAGTTTGTCTGGATTTCGTAAATCTGTAAGTGGTTTTTGGAATACTCAAACTTTGGAACGTGTTCATTTGAAATGGCGTCAATAGAGTGCTCGTTCTACAAATCGTTTGCCTTCTGCTTGGAGGGCACTTTCCGATATTCAAGGAAAAACAACTGTTGTTTGGTCTAGTGTACTTTTTTTCATTTTGTTGGCAAGTAACTCTTTTGGATTGGTGCCTCTTTGTTCTGCAATTACAGGACAAGCTGGATTTACTTTGGGGATGAGTATTAGGTTGTTGAGTGGTATTACCTATTTGGGTGTAAAGCGTCAAGGAATGCGTTTTGTGCGTTAGTTTTTGCCAAGTGGTCCAAGTTGGCCAATGGCACCTCTCTTTATTTAGCTTGAGTCCATTAGTTACGGGTTCCGTGCAATTAGTCTAGGAACACGACTTTACTGTAACATGTTCGCAGGGCACTAGTTGCTCCATTAGTTTACTTCCTTGTCTCTTGTACCGGTATTGTGTACTCCTTTTACTGTTATTGCAGCCTCTATTTTGATGGCTTAGAGTGCTTTGGAAACTATTGTTGCTGTGTTGCAAAGTGGAGTTTTCTGTTTGTTGAGTGGCTTTTATGTTACTGAAGTTCTCAGGCGTAAAGATGAA
Stauridium_sp  						GCAGAATAGTGGCAAAATATTCCCATTATTAGCTTTCATTATAGTTAGTTAAGTTTTATTTTTAGTGCCAATCTATGGGCTGTTACTGCTGCAGTTTAGATTTTGATTTAGGTTTGGTCTAACCCACAAAATCATCCATATGTGGATTCTTTACGTAAAAGTATTTACGCTTTTTGGAATGGACAAATTCTAGAACGTGTGCACTATAAATGGCGTGATGTTTCTAATCGTTAGACAAATAGGCTACCAACTGCTTGGTTTTCTTATAGTCCTTTACAACGTAAAACAACTGGAGCATGGGTAACTGTTTTATTCTTTGTATTATTAACAAGTAATGCATTTGGATTAGTACCTCTATGTGGATAGATTACAGCACAAGCAGGTACCACTTTAGGTTTAAGTTTTGCATTATTAACTTAGATTACCTTTGCTGGTATTCTTCGTCTAAAAGGACGTTTTGTCAAACTTTTTTTACCTAGTGGTCCTAGCTGGCCTATGGCTCCTTTATTTATTTTATTGGAATCTGTAAGTTATAGCTTTAGGGCGATTAGTCTTGGAGTACGTTTATGGTAGAATGTATTCTCTGGTCACTTATTGCTACATTTATTCACTGCTTTTTAGTTAGTACCTGTATTCTCTAGCAATATTACAGCATTAGCTGCTGCGTTGCTTATGGCTTTAACAGGACTAGAAACAATGGTTGCAGTACTACAAAGTGGAGTTTTTGGGTTACTTTCTTCTTTTTATTTAACTGAAGTTTTAAGTAAACGAGATTCT
Stigeoclonium_helveticum  			---------------------------------------------------------------------------------------------------------------------------------------------------------------------------------------------------------------------------------------------------------------------------------------------------------------------------------------------------------------------------------------------------------------------------------------------------------------------------------------------------------------------------------------------------------------------------------------------------------------------------------------------------------------------------------------------------------------------------------------------------------------------------------------------------------

[atp9 nchar=222]
Atractomorpha_echinata  			ATGGTAGAAGCAGCTAAATTAATTGGAGCAGGAAGTGCGCGGATTGCATTAGCAGGAGTGGGAGCTGGAATCGGAATTGTTTTCAGTGCTCTAATCCAAAGTGCATCACGTAATCCACTAATGGCAAAACAACTAATGGGATATGCATTACTAGGATTTGCTCGGACAGAGTCTGTAGCATTATTTACCCTATTGGTTGCATTTCTTATTTTATATTCTTAA
Bracteacoccus_aerius  				ATGGTACAAGCAGCAAAATTGATTGGAGCTGGAAGCGCTTTGATTGCATTGGCTGGAGTAGGCGCAGGTATCGGTATCGTCTTTGGAAGCTTGATCCAAAGCGCGAGCCGTAATCCTTTGATGGCGAAACAACTGATGGGTTATGCATTGCTAGGCTTTGCGTTGACTGAATCTATCGCATTGTTTACTTTGCTAGTAGCTTTCCTAATCTTGTTCGGTTAA
Bracteacoccus_minor  				ATGGTACAAGCAGCAAAATTGATTGGAGCTGGAAGCGCTTTGATTGCATTGGCTGGAGTAGGCGCAGGAATCGGTATCGTGTTCGGATCTTTGATCCAAAGTGCGAGCCGTAACCCTTTGATGGCGAAACAACTGATGGGTTATGCATTGCTAGGCTTTGCGTTGACTGAATCTATCGCATTGTTTACTTTGCTAGTAGCTTTCCTAATCTTGTTCGGATAA
Chlorotetraedron_incus  			ATGGTAGCAGCCGCAAAACTAATTGGAGCAGGAAGTGCTCTAATCGCGCTAGCAGGTGTAGGAGCTGGTATTGGAATCGTTTTCGGTTCCCTAATTTCCAGTGCAAGTCGAAATCCATTGATGGCAAAACAATTGGTAGGTTATGCTCTACTAGGTTTTGCATTGGTGGAAAGTATTGCCCTATTCACTTTGCTAGTAGCGTTTTTGATCTTGTTTGGTTAA
Chromochloris_zofingiensis  		ATGGTACAAGCAGCAAAACTAATCGGTGCGGGTAGCGCACTAATTGCACTAGCAGGTGTTGGTGCAGGAATTGGCATTGTTTTCGGCTCCTTGATTCAAAGCGCAAGCCGTAACCCTCTAATGGCAAAACAACGGATGGGTTATGCTTTGTTGGGCTTTGCTCTAACTGAATCCATTGCACTATTTACCTTGTTGGTAGCATTCCTAATTCTATTTGGTTAA
Hydrodictyon_reticulatum  			---------------------------------------------GCATTGGCTGGTGTAGGTGCTGGCATTGGAATTGTATTTGGATCTTTGATTCAAAGCTAGAGTCGTAACCCTTTGATGGCAAAACAATTGGTAGGTTATGCGCTATTGGGATTTGCATTGGTTGAATCCATTTAGCTATTTACTCTACTAGTAGCTTTCTTGATCTTGTTTGGTTAA
Kirchneriella_aperta  				ATGGTACAAGCAGCAAAATTAATCGGAGCAGGAAGTGCTCTAATTGCATTGGCAGGTGTAGGCGCAGGAATCGGTATTGTATTTGGATCTTTGATTCAAAGTGCAGGACGTAATCCTTTGATGGCAAAACAATTGATGGGATATGCTTTGTTGGGCTTCGCTCTTTGCGAGTCCATTGCACTGTTTACTCTTTTGGTTGCTTTCCTAATCTTGTTTAGTTCA
Mychonastes_homosphaera  			ATGGTACAAGCAGCAAAATTGATTGGAGCAGGAAGTGCTCTGATTGCTTTGGCAGGAGTAGGAGCGGGAATTGGAATTGTGTTTGGATCTTTGATCCAAGCTGCCAGCCGTAACCCTTTGATGGCAAAACAATTGGTAGGATACGCACTTCTAGGATTCGCATTGACCGAATCCATTGCATTGTTTACTCTTTTGGTAGCATTTTTGATTCTATTCGGATCA
Neochloris_aquatica  				ATGATTCAAGCTTAGAAATATATTGGAGCAGGTAGCGCTTTGATTGCACTTGCAGGTGTAGGATAGGGAATTGGAGTAGTATTTGGAAGTTTGATCCAAAGCTAGAGCCGTAACCCTCTAATGGCAAAACAATTGGTAGGTTATGCACTACTAGGATTTGCACTAGTAGAATCCATTGCACTATTTACTTTGTTGGTGTAGTTTTTGATTTTGTTTGGTTCA
Ourococcus_multisporus  			ATGGTACAAGCAGCGAAATTGATTGGAGCAGGAAGTGCTCTTATTGCATTGGCAGGAGTAGGTGCAGGAATTGGGATTGTTTTTGGATCTTTGATTCAAAGCGCAGGTCGTAACCCTTTGATGGCAAAACAATTGATGGGGTACGCTCTTTTGGGATTTGCTCTATGCGAGAGTATTGCATTGTTTACTTTGTTGGTAGCTTTCTTGATTTTGTTTAGTTAA
Pediastrum_duplex  					ATGTTGCAAGCAGCAAAAATGATTGGTGCTGGGAGCTCTCTAATTGCATTGGCTGGTGTAGGTGCTGGCATTGGAATTGTATTTGGATCTTTGATTCAAAGCTAGAGTCGTAACCCTTTGATGGCAAAACAATTGGTAGGTTATGCGCTATTAGGATTTGCATTGGTTGAATCCATTTAGCTATTTACTCTACTAGTAGCTTTCTTGATCTTGTTTGGTTAA
Pediastrum_duplex_ALG24  			ATGTTGCAAGCAGCAAAAATGATTGGTGCTGGGAGCGCTCTAATTGCATTGGCTGGTGTAGGTGCTGGCATTGGAATTGTATTTGGATCTTTGATTCAAAGCTAGAGTCGTAACCCTTTGATGGCAAAACAATTGGTAGGTTATGCACTATTGGGATTTGCATTGGTTGAATCCATTTAGCTATTTACTCTACTAGTAGCTTTCTTGATCTTGTTTGGTTAA
Pediastrum_duplex_ALG27  			ATGTTGCAAGCAGCAAAAATGATTGGTGCTGGGAGCGCTCTAATTGCATTGGCTGGCGTAGGTGCTGGCATTGGAATTGTATTTGGATCTTTGATTCAAAGCTAGAGTCGTAACCCTTTAATGGCAAAACAATTGGTAGGTTATGCACTATTGGGATTTGCATTGGTTGAATCCATTTAGCTATTTACTCTACTAGTAGCTTTCTTGATCTTGTTTGGTTAA
Pediastrum_duplex_ALG29  			ATGTTGCAAGCAGCAAAAATGATTGGTGCTGGGAGCGCTCTAATTGCATTGGCTGGTGTAGGTGCTGGCATTGGAATTGTATTTGGATCTTTGATTCAAAGCTAGAGTCGTAACCCTTTGATGGCAAAACAATTGGTAGGTTATGCGCTATTGGGATTTGCATTGGTTGAATCCATTTAGCTATTTACTCTACTAGTAGCTTTCTTGATCTTGTTTGGTTAA
Pseudomuriella_schumacherensis  	GTGGTACAAGCAGCTAAATTGATTGGTGCAGGAAGCGCTTTAATCGCTCTTGCTGGTGTAGGTGCAGGAATTGGAATCGTTTTTGGTTCTTTAATCCAGAGCGCCAGCCGAAACCCTTTAATGGCTAAACAACTCATGGGATACGCATTGCTAGGATTTGCTTTAACTGAATCCATTGCTTTGTTTACCTTGTTGGTAGCCTTTTTGATTTTGTTTGGTTCA
Rotundella_rotunda  				ATGGTTCAAGCTGCAAAATTGATTGGTGCAGGTTCTGCATTGATTGCGTTGGCTGGGGTAGGTGCTGGTATTGGTATTGTGTTCGGTTCTTTGATCCAAGCTGCAAGCCGTAACCCTACTATGGCAAAAGCGTTGATGGGTTATGCGTTGTTGGGCTTTGCCCTTACGGAATCCATTGCATTGTTCACCTTGTTGGTGGCTTTCTTGATTTTGTTTGGTTCA
Scenedesmus_obliquus  				ATGGTACAGGCTAGGAAATTGATCGGTGCTGGAAGTGCTTTGATTGCTTTGGCAGGTGTAGGTGCTGGAATTGGTATTGTTTTTGGAGCTTTGATCCAAAGGGCTAGGCGTAACCCTCAAATGGCAAAAAGGTTGATGGGATATGCTCTTTTGGGATTTGCTCTTTGTGAAAGTGTAGCTTAGTTCAGGTTGTTGGTAACCTTCTAGATTTAGTTTGGTTCA
Stauridium_sp  						ATGTTGCAAGCGGCAAAAATGATTGGTGCTGGAAGTGCTCTAATTGCATTGGCTGGTGTAGGAGCTGGCATTGGAATTGTATTTGGATCTTTGATTCAAAGCTAGAGCCGAAATCCGTTGATGGCAAAACAATTAGTAGGTTATGCACTATTGGGATTCGCATTGGTTGAATCTATTTAGTTGTTTACTCTATTAGTAGCTTTCTTGATCTTGTTTGGTTCA
Stigeoclonium_helveticum  			ATGTTAGAAGCAGCAAAATTAATTGGCGCAGGTTGCGCAACAATAGCATTAGGTGGTGTAGGTTGTGGTTTAGGTGTAGTATTTGGTTCTTTAATCAACAGCGCAGCGCGTAACCCAAGTGTTACAAAACAACTTGTAGGGTACGCATTGTTAGGCTTTGCATTGACAGAGTCTATCGCATTGTTTACACTTCTAGTAGCATTCTTAATCTTGTTTGGATAA

[cob nchar=1095]
Atractomorpha_echinata  			GTACGTTATTCTATTATGGATCAACCACGGGCCTCTATGTTACATTCTCACCGGATTGCTTATCCAACACCAAGTAATTTAAATGCCTCTTGGAATTGGGGTAGCCGGGCTGGAATTTGTCTTGTGTTACAAATTGTCACAGGTGTCTGCTTAGCCATGCATTATACTGCCCATGTGGACCGGGCTTTCGCTAGTGTACAGCATATTATGCGTGATGTGCCAAGTGGGTGGTTATTACGCTATTTTCATGCTAACGGTGCAAGTTTCTTTTTTATTGTAGTGTATATTCACCTATTCCGTGGACGGTACTATAATAGCTATGCACAGCCACGTGAACTGGTGTGGTTATTTGGTGTAGTTATTCTGTTAATGATGATTCGGACAGCATTTATTGGATATGTGCTGCCGTGGGGTCAAATGAGCCGGTGGGGTGCAACCGTAATTACTTCTTTGGCTAGTGCCCTGCCGTTGATCGGTCATGCAATAGTAGCGTGGCTATGGGGTGGGTTCGCTGTGGATAACCCAACATTGAACCGTTTTTATAGTGCACACTATTTATTACCTTTTATTCGGGCTGCACGGTCTTTATTACATTTAGCAGCTTTGCACCAACATGGTAGTACGAATCCACTAGGAGTAAATGCTCAAACAGATTTAGTAGATTTTTATCCTTACTATTCTTCTAAAGATTTAGTTGGTCTGATTCTGTTCAGTGTTTTTGCAGTATTTTTAGTTTTCTTTTACCCAGACATATTATCCCACCCCGATAATAATATTCCTGCAAATCCTTATAGTACACCAGCACATATTCAACCAGAATGGTACTTTTTATGGGTTTATGCTATTTTGCGTAGTATTCCAAACAAACGGGCAGGGGTTGCTGCCGTTGGTCTTGTGTTCCGGTCACGGGCACGGTTACCCTACCTACATAAGCGCTCGGCACGTTTCCGTTTACGGCAAACTACGCTTTATTGGACTTTTCGGGCAGATTGCGCGCGGCTAACTTGGATCGGTGTTATGCCGGTTGAAGCACCTTACCTAATAATGGGTCAACGGGCTTCTGTGTGGTTTTTCCTTTACTTACGGGTATTCTTA
Bracteacoccus_aerius  				TTGCGTGGTACTATTTGGAAACAACCTTTGTTGAATGTTCTAAATAGTCATCTAATCGCATACCCCACGCCTTCCAATTTGACGGGAAACTGGAATTGGGGAGTGCTAGCCGGAATGTGCCTGGTATTGCAATTGGCAACCGGTATTTTTCTAGCAATGCACTATACTGCCCACGTGGACCTGGCTTTCCCGAGCGTGCAACACTTGATGCGCGACGTTCCTAACGGTTGGCTGTTGCGCTACTTGCATGCGAACGGAAGGAGTCTGTTCTTCAGGGTGGTCTACATGCACCTGTTCCGCGCTTTGTATTACACTAGTTATACTCAACCTCGCGAAATGGTTTGGTTGGTGGGAGTGGTGATTTTGTTGGTGATGATTCTCACTGCGTTCATCGGTTACGTGCTTCCATGGGGTCAAATGTCTCTATGGGGCGCAACTGTGATCACGAGTTTGGCGAGCGCCTTGCCTATCGTGGGAGGCCACATCGTAGCGTGGCTGTGGGGCGGATTCGCCGTGGACAATCCGACGTTGAATCGCTTTTACAGCTTCCACTATTTGTTTCCTTTTTTGTTGGCGGCATTGAGCATCGTTCACTTGGCAGCTTTGCACCAATATGGTTCCACGAATCCTCTGGGCATCAACGCTCAAACTGATTTGGTGGACTTTTATCCTTATTTCTACGTGAAAGATTTGGCAGCGACTTTGAGGTTGGCTGGTATCGCAGCATTCTTGGTAGGTTTCTATCCAGAAGTGTTGGGTCATCCAGACAACAACATTCCTGCAAATCCTTATTCTACCCCTGCTCACATCGTACCGGAGTGGTATTTCTTGTGGGTTTATGCGATTTTGCGCAGTATTCCTAATAAACTGGCTGGAGTGGTAGCAATTCTGCTAGTGTTCGTCGCTCTGGCGGCTTTGCCTTACGCGCACAAACGCGGTCCGCGTTTCCGCAGCGTGCACAAAGCTTTGGCTTGGGCGTTGATCGCTGACTTCTTGTTGTTGACTTATTTGGGTCATCAGCCCGTAGAAGCGCCTTACGTTGCGTTGGGACAATTGGCGACCGTAGGTTTCTTCGGTTTGTTGGCAGCTATGTGC
Bracteacoccus_minor  				ATGCGTAACAGCATTTGGAAACAACCTTTGCTTAGTGTGTTTCAAAACCATCTGGTATCTTACCCTACGCCGTCTAACTTGACTGGTAACTGGAACTGGGGAGTACTTGCAGGTATGTGTTTGGTATTGCAATTGGTAACAGGTATTTTCCTTGCAATGCATTATACCGCCCACGTAGATCTAGCTTTCCCGAGCGTGCAACATCTAATGCGTGACGTGCCTAACGGCTGGCTATTGCGTTATTTGCACGCAAATGGAAGGAGCTTGTTCTTCAGGGTAGTTTACATGCACCTATTCCGTGCCCTTTATTATACCAGTTACTCTCAACCTCGAGAATTGGTATGGTTGTTGGGTGTAGTGATCTTGTTGGTGATGATTCTAACAGCTTTCATTGGTTATGTGCTTCCGTGGGGTCAAATGAGCCTTTGGGGTGCAACCGTTATTACTAGCTTGGCAAGTGCTTTGCCACTAGTGGGAGGTAGTATTGTAGCGTGGCTATGGGGCGGCTTTGCCGTGGATAACCCTACGTTGAACCGTTTCTATAGTTTCCACTACTTGTTCCCTTTCCTATTGGCAGCATTGAGTCTAGTACACTTGGCTGCTTTGCATCAATACGGTTCTACCAATCCTTTGGGTATCAATGCTCATACTGATTTGGTAGACTTCTACCCGTATTTCTATGTGAAAGATTTGGCAGCAACTTTGAGGTTGGCTGGAGTCAGGGCCTTCTTGGTAGGTTTCTACCCAGAAGTATTGGGACATCCTGACAACAACATTCCTGCAAACCCTTATTCCACTCCAGCGCACATTGTGCCTGAGTGGTATTTCTTGTGGGTATATGCGATTCTACGTAGCATCCCTAATAAATTGGCTGGAGTGTTGGCGATTTTGCTAGTGTTTGTAGCTTTGGCAGCTTTGCCTTATGCACACAAGCGTGGACCACGTTTCCGTACTCTGCACAAGGGTCTAGCTTGGGCATTGATTGCCGACTTCTTGTTGCTGACTTACCTAGGTCATCAACCAGTAGAAGCGCCTTATGTAGCTTTGGGTCAAATTGCTACCGTAGGTTTCTTCGGTTTGTTGGCAGCAATGTGC
Chlorotetraedron_incus  			CTTCGCGGCAGTCTTTTGGGGCAGCCATTGTTGAATGTGGTACAAAACCACTTGATTAGTTACCCAACTCCTAGTAACCTTAGCGGAAACTGGAATTGGGGTGTTTTGGCAGGGTTGTGTTTGGTATTGCAAATTGTTACTGGAATTTTCCTTGCAATGCATTATACAGCTCATGTAGACTACGCTTTTGATAGCGTACAACATTTGATGCGTGATGTGCCAAATGGTTGGCTATTGCGCTATTTGCACGCAAATGGAGCGAGTTTGTTCTTTATTGTAGTATATATGCACTTGTTCCGTGGTTTGTATTATACTAGTTATGCGCAACCTCGTGAATTGGTTTGGTTGCTAGGTGTTGTTATTTTGCTAGTAATGATTTTGACAGCATTTATTGGCTATGTGCTACCATGGGGTCAAATGAGTCTTTGGGGAGCCACAGTAATTACCAGTCTAGCAAGTGCTTTGCCTATTGTTGGTACAAGTATTGTACATTGGCTATGGGGTGGTTTTTCTGTTGATAACCCAACATTGAATCGTTTTTATAGTTTTCACTACTTGTTTCCTTTCTTGTTGGCTGCGTTGAGTTTGGCTCACTTGGCAGCTTTGCACCAATATGGTTCTACTAACCCTCTAGGGATTTCTGCACAAACTGATTTGGTAGATTTCTATCCTTATTTCTATGTGAAAGATTTGGTAGCCGCAATTGCTCTATCCTTTTTGGCAGCTTGGTTGGTAGGATTCTATCCAGAAGTATTGGGTCACCCAGATAACAATATTCCAGCAAACCCGTATAGTACACCAGCACACATTGTGCCAGAGTGGTATTTCTTGTGGGTATATGCTATTTTGCGAAGTATTCCAAATAAATTGGCAGGAGTAGCTGCAATTGGTCTTGTTTTCTTGGTTTTGGCTTTGTTGCCTTATTTGCACAAACGAAGTCCACAATTCCGCTCTTTGCACATGGCTCTTGCTTGGGCATTGATGGCTGACTTCTTGTTGTTGACTTATTTGGGTCATCAACCTGTAGAACCACCTTTTGTAACTCTTGGACAAGCAGCAACTGTTGCTTTCTTTGGGTTGCTAGGTGCTATGTGT
Chromochloris_zofingiensis  		TTGCGTGGTAGTTTGCTCAATCAACCTCTTCTTTCTGTGGTACAAAATCATTTGATTTCCTATCCTACTCCTAGTAATCTCTCTGGAAGGTGGAATTGGGGTGTACTCGCAGGAATTTGTTTGATTGCACAAATTCTCACAGGTTTTTTTTTGGCAATGCATTATGCAAGTAGTGTTGATCTAGCATTTAATAGTGTACAACATCTAATGCGTGATGTGCCAGGAGGCTGGGCTTTGCGTTATATGCACGCAAATGGTGCTAGTTTGTTTTTTGTTGTAGTATATAGGCATCTGTTTCGTGGTATGTATTATACAAGTTATGCTCAACCACGTGAAGCAGTTTGGCTATTGGGTGTCATTATTTTTCGGCTAAGGATTCTAACAGCTTTTATTGGATATGTATTGCCTTGGGGTCAAAGGTCTCTATGGGGTAGCGTTGTCATTACAAGTTTGGCAAGTGCTTTGCCTATTGTTGGTTCTCACATTGTAAGCTGGCTTTGGGGTGGTTTCTCTGTAGATAATCCTACATTGAATCGTTTTTATAGTTTTCACTATATGTTCCCATTTATTTTGGCAGCTGCTAGTATTGTTCATCTAGCTGCTTTGCACCATTATGGTTCTACGAATCCATTGGGTATTACTGCACAAGTAGATTTGGTAGAATTTTACCCATATTTTTATGTCAAAGATTTGGTTGCAACTCTAGGTTTGGGTATTCTAGCTGCATGGTTGGTAGGTTTTGAACCTGAATTGTTGGGTCATCCTGACAATAATATTCCAGCCAATCCATATTCTACCCCTGCACATATCGTTCCAGAGTGGTATTTTGTGTGGGTTTACGCTATTTTGCGTAGTATTCCAAATAAACTAGCTGGTGTTGCCGCTATTGCTTTGGTATTTATTACTCTTGCTATGTTGCCTTATAGGCATAAACGTAGTCCACAATTCCGTGCAGTACATCAAAATCGGAGGTGGTGTTGGTTTGGAGTCTTTGTACTATTGACATACCGGGGTCATCAACCAGTTGAACCACCATACGTATTTCGGGGTCAATTTGCAACTGTAGCTTTCTTTGTTTTGCTAGGAGCAATTAGG
Hydrodictyon_reticulatum  			ATAAGATTGGGTATTTTTGAACAACCTTTATTAAATGTAGTACAAAATCATCTTATTGCTTATCCAACACCTAGTAACCTAACTGGGAATTATAATTGGGGAGTATTAGCTGGTTTGTGTTTAGTACTACAAATTGTTACAGGTATTTTTTTAGCAATGCATTATACAGCACACGTAGATTATGCTTTTGATAGTGTACAACATCTAATGCGTGATGTACCTAATGGATGGCTATTACGTTATTTACACTAGAATGGATAGAGTTTATTCTTTATTGTAGTTTACATGCATCTATTCCGTGGTTTGTATTATACAAGTTATGCACAACCACGTGAGTAGGTTTGGCTAATTGGTGTGGTAATTCTGCTTGTGATGATTCTTACTGCCTTTATTGGATATGTGTTACCATGGGGTCAAATGTCCTTATGGGGGTAGACCGTTATTACAAGTCTAGCAAGCGCTTTACCAATTGTTGGTACTAGTATTGTACATTGGTTGTGGGGTGCTTTCTCTGTAGATAACCCTACACTTAATCGTTTTTATAGCTTTCATTACCTATTTCCTTTCTTATTAGCATAGTTAAGCCTAGTACACTTGGCTGCATTACATCAATATGGTTCTACAAATCCTTTGGGTATTCAAGCACAAACTGATTTAGTAGATTTTTATCCATATTTCTATGTTAAAGATCTTGTTTAGGCTTTGGCTTTGTCTGCACTTTAGGCTTTTTTGGTTGGTTTCTATCCAGAAGTACTAGGGCACCCTGACAATAATATTCCAGCGAACCCTTATAGCACACCAGCGCACATTGTCCCTGAATGGTACTTCCTATGGGTTTATGCTATCTTGCGTAGTATTCCAAATAAATTGGCAGGTGTTGCATAGATTGGCTTGGTATTTTAGGTGTTAGCTTAGTTACCTTATATGCACCGTCGTGGACCACAATTTCGTGCTTTACACCAAGCATTGGCTTGGGCATTGGTTGCTGATTTCTGCTTATTGACTTATTTAGGTCATCAACCTGTTGAACCACCATTTGTAACTCTTGGACAAGCAGCTACTGTTGCTTTCTTTGGATTACTAGGAGCTATGTGT
Kirchneriella_aperta  				TTACGTGGAAGCCTTTGGGGACAACCCCTTTTGTCTATTGTGCAAAATCATTTGATTTCCTATCCGACTCCATCTAACCTTAGTGGAAATTGGAATTGGGGTGTTCTTGCAGGACTTTGTTTAGTGTTGCAAATTGCAACAGGAATTTTCCTAGCAATGCACTATGCTGCACACGTGGATTTGGCTTTTCACAGTGTTCAACACATTATGCGTGATGTTTCTAATGGTTGGTTATTGCGTTATTTGCATGCAAATGGTGCGAGTTTGTTTTTTATTGTAGTTTATATGCACTTGTTCCGTGGTCTTTATTATACGAGCTATGCACAACCACGTGAATTGGTTTGGCTTTTGGGTGTTGTTATTCTGTTGGTTATGATTTTAACAGCGTTCATTGGTTATGTATTACCTTGGGGACAAATGTCTTTATGGGGTGCAACTGTCATTACGAGTCTCGCGAGCGCACTCCCTGTTGTGGGTACTTCCATTGTGGGATGGCTTTGGGGCGGGTTCAGTGTGGATAATCCTACCCTGAACCGTTTCTATAGTTTTCATTATTTGTTTCCTTTCATTCTGGCCGCATTGAGTTTAGCACACTTGGCGGCTCTACATCAATATGGATCTACAAACCCTTTGGGTATTCCAGCACAAACAGATCTTGTGGATTTTTATCCATATTTTTATGTTAAAGATTTGGTTGCAACACTTGCCTTAGCAGGTTTTGCTGCTATGCTTGTTGGTTTTTATCCAGAAGTATTAGGTCATCCAGATAACAACATCCCTGCAAATCCTTATTCTACTCCTGCTCATATTGTACCAGAGTGGTATTTTTTGTGGGTTTACGCTATTTTGCGCAGTATTCCAAATAAACTTGCAGGAGTTGCGGCTATTGGACTTGTATTTGCCGCACTTGCTTTGTTACCTTATTTGCATAAACGCAGTCCTCTTTTCCGTTCTTTGCATCAAAGCCTTGCTTGGGCTCTGATTGGTGACTTCTTGCTTTTGACTTATTTGGGTCATCAGCCAGTGGAACCACCTTTTGTAGCTCTCGGGCAGATTGCTACTGTCGCATTCTTTGCTATTTTAGGTGCTTTTTGC
Mychonastes_homosphaera  			TTGCGTGGAAGTGTGTGGAACCAACCTTTGTTGAGCGTAGTGCAAAATCATTTGGTTGCGTATCCAACACCTTCTAATCTAACTGGTAACTGGAACTGGGGAGTGATGGCAGGTCTTTGCTTGGTGTTGCAAATTGTTACTGGGATTTTCTTGGCGATGCATTATGCAGCTCATGTAGACTTGGCTTTCGCCAGTGTTCAGCACATGATGCGTGACGTTCCCAATGGATGGTTGATCCGATATATGCATGCCAATGGAGCTAGCTTGTTCTTCATTGTAGTATATATGCACCTATTCCGTGGACTTTACTATAGTAGTTATACTCAACCTCGTGAATTGGTATGGTTGGTTGGAGTAGTGATTCTTCTAGTGATGATTTTGACCGCTTTCATCGGGTATGTATTGCCTTGGGGTCAAATGAGTCTTTGGGGAGCTACTGTGATTACTAGCCTGGCCAGTGCTATTCCTGTCGTGGGAGATCATATCGTTCAATGGGTATGGGGAGCGCACTCTGTGGATAACCCTACTTTGAATCGTTTTTACAGTCTTCATTATCTATTCCCATTCTTGTTGGCTGCCTTGAGTCTAGTACATCTGGCAGCTTTGCATCAATATGGATCTACTAACCCTCTAGGAATCAATGCACAAACTGACCTAGTGGATTTCTATCCTTATTTCTATGTCAAAGACTTGGTAGCTGTTTTGGGATTGGCTGCAGCCGCAGCTGCATTGATTGGGTTTGCTCCTGAAGTACTAGGACATACCGACAACAATATCCCTGCAAACCCTTTGCAAACTCCTGCGCACATTCAACCTGAATTCTATGTGTTGTGGGCTTATGCAATTTTGCGTAGTATTCCCAACAAACTAGCAGGAGTGATTGCCATGCTTGTCGCTTTTGTGGCATTGGCAGTATTGCCTTATCTACATAAACGAGGAGCTCCTTTCCGAAGCATGCACCAAACTTTGGTGATGGCTTGGATTGCAGATTTCTTGCTACTTACTTACTTGGGAGCTTGCCCCGTGGAAGACCCTTATGTGGTGATGGGACAATTGGCTACTCTCGGTTTCTTTGCATTGTTGGCTTTGATTTGT
Neochloris_aquatica  				TTTCGTGGAAGTCTTTTTGGTCAACCTCTTTTGAATGTGGTACAAAACCACTTGATTAGTTATCCAACTCCAAGTAACCTTACAGGAAACTGGAATTGGGGAGTGTTGGCTGGTTTGTGTTTGGTTTTGCAAATTGTTACTGGAATTTTTTTGGCAATGCACTACACTGCTCATGTAGATTATGCTTTCCATAGTGTACAACACCTAATGCGTGACGTTCCAAATGGATGGCTATTGCGTTATTTGCATTAGAATGGATAGAGCTTGTTTTTCATTGTTGTATATATGCACTTGTTCCGTGGGCTATATTACACCAGTTATGCACAACCTCGTGAAGCTGTTTGGCTTATTGGGGTTATTATTTTGTTGTTGATGATTTTGACAAGGTTCATTGGTTACGTGCTACCATGGGGTCAAATGAGTCTGTGGGGAAGGACTGTTATTACTAGTTTGGCAAGTGCTATTCCATTGGTAGGAACATCCATTGTAAACTGGCTTTGGGGGGGTTTCAGCGTTGACAATCCAACACTGAATCGTTTCTATAGTTTGCACTATTTGCTTCCATTCATTTTGGCAGCGTTGAGCTTGGCACACCTTGCTTAGTTGCACCAATATGGATCTACTAATCCACTAGGAGTTAGCTAGCAAACTGATTTGGTAGATTTCTATCCTTACTTTTATACAAAAGACTTGGTGTAGTAGATTAGGTTGAGCGCGTTGGCCATGTTCTTGGTTTGTTTTTATCCAGAAATTCTTGGACACACTGATAACAATATTCCTGCGAATCCTTACAGCACACCCGCGCACATTGTGCCGGAATGGTACCTGCTCGGTTATTACGCTATTTTGCGTAGTATCCCGAATAAACTGGCTGGAGTGTAGGCCATGCTAGCTGTGTTTGTAAGTTTGAGGCTACTACCTTGGGCACACAAACGTGGACCTCAATTCAGGCTAATTCACCAAATCCTAAGGGTAGCTGTTGCTGCTGATTATGTTTTGTTGAGTTATTTGGGACAATGCCCTGTTGAAGACCCATACGTAATTATCGGACAAATCTAGACCGTAGGTTTCTTTGGTCTATTGGCTTAGATTTGT
Ourococcus_multisporus  			TTGCGTGGAAGCCTTTGGGGGCAACCCCTTCTTTCTGTGGTGCAAAACCACCTAATTTCTTATCCAACTCCTTCTAATTTAAGTGGAAATTGGAATTGGGGAGTTCTTGCTGGACTTTGCTTGGTTTTGCAAATTGCTACTGGTATTTTTTTAGCCATGCATTATGCCGCACATGTGGATTTGGCTTTTCACAGTGTTCAACACATCATGCGTGATGTATCTAATGGTTGGCTTTTGCGTTATTTGCATGCCAACGGTGCTAGTCTCTTTTTTATTGTAGTTTACATGCACCTTTTCCGTGGTCTTTATTATACTAGTTATGCGCAACCTCGTGAACTTGTTTGGTTGCTGGGGGTTGTTATTCTTCTAGTTATGATTTTAACTGCTTTTATTGGTTATGTGCTTCCATGGGGTCAAATGTCTTTATGGGGTGCAACCGTAATTACTAGTTTGGCTAGTGCTCTTCCTGTTGTGGGAACATCCATTGTAGGTTGGTTGTGGGGGGGCTTCTCTGTTGATAACCCTACTCTTAACCGTTTTTACAGCTTTCATTATTTGTTTCCATTTATTTTGGCGGCTCTTAGTCTTGCTCATTTAGCAGCCTTACACCAATATGGATCTACCAATCCGCTAGGAATTCCTGCGCAAACTGATTTGGTAGACTTTTATCCATATTTTTATGTAAAAGATTTGGTAGCAACCCTTGCGTTGGCAGCATTAGCTGCTTGGCTTGTTGGTTTTTACCCTGAAGTTTTGGGTCACCCGGACAACAATATTCCAGCAAACCCATATTCTACTCCAGCTCACATTGTACCAGAGTGGTACTTTTTGTGGGTATATGCTATTCTTCGTAGTATTCCTAATAAGCTTGCTGGAGTTGCAGCAATTGCTCTGGTTTTTGCTGCTTTGGCACTTCTTCCATATCTACACAAACGAAGTCCTGTTTTCCGCTCCCTGCACCAAGGATTAGCGTGGGCTCTTATTGGAGATTTTCTTTTGTTGACTTATTTGGGTCATCAACCTGTTGAGCCCCCTTTTGTTGTATTGGGTCAAATTGCTACTGTAGCTTTTTTTGGAATTTTAAGCTTTTTTTGT
Pediastrum_duplex  					ATAAGATTGGGTATTTTTGAACAACCGTTATTAAATGTAGTACAAAATCATCTAATTGCTTATCCAACCCCTAGTAACCTAACAGGTAATTATAATTGGGGAGTATTAGCTGGTTTGTGTTTGGTACTACAAATTGTTACAGGTATTTTTTTAGCAATGCATTATACAGCTCACGTAGATTATGCTTTTGATAGTGTACAACATCTAATGCGTGATGTACCTAATGGATGGCTATTACGTTATTTACACTAGAATGGATAGAGTTTATTCTTTATTGTAGTTTACATGCATTTATTCCGAGGTTTGTATTATACAAGTTATGCACAACCACGTGAATAGGTTTGGTTAATTGGTGTGGTTATTCTGCTAGTAATGATTCTAACTGCCTTTATTGGATATGTGTTACCATGGGGTCAAATGTCTTTATGGGGCTAGACAGTTATTACAAGTCTAGCAAGTGCTTTACCAATTGTTGGTACAAGTATTGTACATTGGTTGTGGGGCGCTTTCTCTGTAGATAATCCCACACTTAATCGTTTTTATAGCTTTCATTACCTATTTCCTTTCCTATTAGCATAGTTAAGTCTAGTACACTTGGCTGCATTACATCAATATGGTTCTACAAATCCTTTGGGTATTCAAGCACAAACTGATTTAGTGGATTTTTATCCATATTTCTACGTTAAAGATCTTGTTTAGGCTTTGGCTTTGTCTGCACTTTAGGCATTTTTGGTTGGTTTCTATCCAGAAGTACTAGGGCACCCAGACAATAATATTCCAGCTAATCCTTATAGTACACCGGCGCATATTGTCCCTGAGTGGTACTTCTTGTGGGTTTATGCTATCTTGCGTAGTATTCCAAATAAATTGGCAGGTGTTGCATAGATTGGCTTGGTATTTTAGGTTTTAGCTTAGTTACCTTATATCCACCGTCGCGGACCACAATTCCGTGCTTTACACGGAGCATTGGCTTGGGCATTGGTTGCTGATTTCTGCTTATTGACTTATTTAGGGCATCAACCTGTTGAACCACCATTTGTAACTCTTGGTCAAGCTTAGACTGTTGCTTTCTTTGGATTACTAGGAGCAATGTGT
Pediastrum_duplex_ALG24  			ATAAGATTGGGTATTTTTGAACAACCTTTATTAAATGTAGTACAAAACCATCTAATTGCTTACCCAACTCCTAGTAACCTAACTGGAAATTATAATTGGGGAGTATTAGCAGGTTTGTGTTTGGTACTACAAATTGTTACAGGTATTTTTTTAGCTATGCATTATACTGCTCACGTAGATTATGCTTTTGATAGTGTACAACATCTAATGCGTGATGTACCTAATGGATGGCTATTACGTTATTTACACTAGAATGGATAGAGTTTATTCTTTATTGTAGTTTACATGCATTTATTCCGCGGTTTGTATTATACAAGTTATGCACAACCGCGTGAATAGGTTTGGCTAATTGGTGTAGTTATTCTGCTAGTTATGATTCTTACTGCCTTTATTGGATATGTGTTACCATGGGGTCAAATGTCCTTATGGGGTGCAACAGTAATTACAAGTCTAGCAAGCGCTTTACCAATTGTTGGTACTAGTATTGTACATTGGTTATGGGGTGCTTTCTCTGTAGATAATCCTACACTAAATCGTTTTTATAGCTTTCATTACCTATTTCCTTTCCTATTAGCATAGTTAAGCCTAGTACACTTGGCTGCATTACATCAATATGGTTCTACAAATCCTTTGGGTATTCAAGCACAAACAGATTTAGTGGATTTTTATCCATATTTTTATGTAAAAGATCTTGTTTAGGCTTTAGCTTTGTCTGCACTTTAGGCTTTTTTGGTAGGTTTCTATCCTGAAGTACTTGGACATCCTGACAATAATATTCCAGCGAACCCTTATAGTACACCGGCACATATCGTACCCGAATGGTACTTCTTGTGGGTTTATGCCATCTTGCGTAGTATTCCAAATAAATTGGCGGGTGTTGCATAGATTGGGTTGGTATTTTAGGTATTAGCTGCATTACCTTATATGCATCGTCGTGGACCACAATTCCGTGCTTTACACCAAGCATTGGCTTGGGCATTGGTTGCTGATTTCTGCTTGTTAACTTATTTAGGTCATCAACCTGTTGAACCACCTTTTGTAACTCTTGGTCAAGCTTAGACTGTTGCTTTCTTTGGATTATTAGGAGCAATGTGT
Pediastrum_duplex_ALG27 			ATAAGATTAGGTATTTTTGAACAACCATTATTAAATGTAGTACAAAATCATCTAATTACTTACCCAACACCTAGTAACCTAACAGGGAACTATAATTGGGGAGTATTAGCTGGTTTGTGTCTGGTACTACAAATTGTTACAGGTATTTTTTTAGCAATGCATTATACAGCTCACGTAGATTACGCTTTTGATAGTGTACAACATCTAATGCGTGATGTACCTAATGGATGGCTATTACGTTATTTACACTAGAATGGATAGAGTCTATTCTTTATTGTAGTTTACATGCATCTATTCCGTGGTTTGTATTATACAAGTTATGCACAACCTCGTGAATAGGTTTGGCTAATTGGTGTGGTTATTTTGCTAGTTATGATTCTAACAGCCTTTATTGGATATGTGTTACCATGGGGTCAAATGTCCTTATGGGGAGCAACAGTAATTACAAGTCTAGCAAGTGCTTTACCAATTGTTGGTACTAGTATTGTACACTGGTTGTGGGGTGCTTTCTCTGTAGATAATCCTACACTTAATCGCTTTTATAGTTTCCATTACCTATTTCCTTTCCTATTAGCAGCATTAAGCCTAGTACACTTGGCTGCATTACATCAATATGGTTCTACAAATCCTTTGGGTATTCAAGCACAAACAGATTTAGTTGATTTTTATCCATATTTCTATGTAAAAGATCTTGTTTAGACTTTGGCTTTGGCTGCACTTTAGGCTTTGTTGGTTGGTTTCTATCCAGAAGTACTAGGTCATCCAGACAATAATATTCCAGCTAACCCTTATAGTACACCTGCCCATATTGTACCCGAATGGTATTTCCTGTGGGTTTATGCAATTTTGCGCAGTATTCCTAACAAATTAGCGGGGGTTGCATAGATTGGTTTGGTATTTTAGGTATTAGCTTAGTTACCTTATATGCACCGGCGTGGACCACAATTCCGTGCTTTACACCAAGGATTGGCTTGGGCATTAGTATAGGATTTCTGCTTATTGACTTATCTAGGCCACCAACCAGTTGAACCTCCATTTGTTACTCTTGGACAAGCAGCAACTGTTGCTTTCTTTGGGTTACTAGGTGCAATGTGT
Pediastrum_duplex_ALG29  			ATAAGATTGGGTATTTTTGAACAACCTTTATTAAATGTAGTACAAAATCATCTAATTGCTTATCCAACACCTAGTAACCTAACCGGGAATTATAATTGGGGAGTATTAGCTGGTTTGTGTTTAGTACTACAAATTGTTACAGGTATTTTTTTAGCTATGCATTATACAGCTCACGTAGATTACGCTTTTGATAGTGTACAACATCTAATGCGTGATGTACCTAATGGATGGCTATTACGTTATTTACACTAGAATGGATAGAGTTTATTCTTTATTGTAGTTTACATGCACTTATTCCGTGGTTTATATTATACAAGTTATGCACAACCACGTGAATAGGTTTGGCTAATTGGTGTTGTTATTTTGCTAGTAATGATTCTTACTGCCTTTATTGGATATGTTTTACCATGGGGTCAAATGTCTTTGTGGGGAGCTACAGTAATTACAAGTCTAGCAAGTGCTTTACCAATTGTTGGGACTAGTATTGTACATTGGTTGTGGGGTGCTTTCTCTGTAGATAACCCGACACTAAATCGCTTTTATAGCTTCCATTACCTATTTCCTTTCCTATTAGCATAGTTAAGCCTAGTACACTTGGCCTAGTTACATCAATATGGTTCTACAAATCCTTTGGGTATTCAAGCACAAACTGATTTAGTAGATTTTTATCCATATTTCTATGTAAAAGATCTTGTTTAGGCCTTAGCTTTGTCTGCACTTTAGGCATTCTTGGTAGGTTTCTACCCAGAAGTACTAGGTCACCCTGACAATAATATTCCTGCAAACCCTTATAGTACACCAGCGCACATCGTGCCAGAATGGTATTTTTTGTGGGTTTATGCTATCTTGCGCAGTATTCCAAATAAATTGGCAGGTGTTGCATAGATTGGTTTGGTATTCTAGGTTTTAGCTTAGTTACCTTATATGCACCGTCGTGGACCACAATTCCGCGCTCTACATGGAGCATTGGCTTGGGCATTGGTCTAGGATTTCTGCTTATTGACTTATTTAGGTCATCAACCTGTTGAACCGCCATTTGTTACTCTAGGGCAAGCTTAGACTGTTGCTTTCTTTGGATTACTAGGAGCAATGTGT
Pseudomuriella_schumacherensis  	TTGCGTGGAAGTGTGTGGAATCAACCACTTTTAAGTGTGGTTCAAAATCACTTGGTTGCTTATCCAACTCCTTCTAACCTGTCTGGATTTTGGAACTTTGGTGTGTTAGCTGGTTTATGCCTGGTGCTTCAGATTGTTACCGGCATCTTCTTAGCGATGCACTATACAGCCCATGTAGACCTAGCCTTTCCAAGTGTTCAGCATTTGATGCGTGACGTGCCAAATGGTTGGTTGTTACGTTATTTGCATGCTAACGGGGCAAGCTTGTTCTTTATTGTAGTTTACATGCACCTTTTCCGTGCATTATACTTCACAAGCTATGCTCAACCTCGAGAACTGGTTTGGTTGCTGGGTGTTGTTATTTTGTTAGTTATGATTTTAACTGCCTTTATTGGTTATGTTTTACCATGGGGTCAAATGAGTTTATGGGGCGCCACGGTGATTACCAGCTTAGCAAGCGCCTTGCCCATTGTAGGAACGCATATCGTTTCTTGGTTGTGGGGTGGCTTTAGCGTGGATAACCCTACTCTAAACCGTTTTTATAGCTTTCATTACCTGTTTCCTTTCTTGCTAGCTGCGTTAAGCTTGGCGCATTTGGCAGCTTTACATCAATATGGCTCTACTAACCCTTTAGGTATCAATGCACAGACAGATTTGGTAGATTTTTATCCTTACTTTTATCTTAAGGATTTGGTAGCTACTTTGGGTCTTGCAGCCTTGGGTGCGTTGTTAGTGGGATTCTATCCTGAAGCTTTGGGACATCCTGATAACAACATCCCTGCCAACCCATATTCTACTCCTGCACACATTGTTCCTGAGTGGTACTTTTTGTGGGTTTATGCCATTTTGCGAAGCATTCCTAACAAGCTAGCGGGAGTAGCTGCTATAGGTCTAGTTTTTGTGGCATTAGCTCTTTTGCCATATCTGCACAAACGCGGCCCTCAATTCCGTGCCCTACACCAAAGCTTAGCTCTTGCTCTCATTGCAGACTTTATGTTGCTAACTTATTTAGGCCAACAACCAGTAGAAGATCCTTACGTGCTTTTAGGACAAATTGCTACTTTAGCCTTCTTTGGGTTGTTAGCAGCTGTTTGT
Rotundella_rotunda 				 	ATGCGAGGAAGCTTGTGGCAACAGCCCTTGCTTTCTTTGGTAAATAATCATTTGGTAACTTACCCAACCCCTAGCAATTTCAACAGTAATTATAACTGGGGTGTTCTAGCGGGTTTGTGTTTGGTTTTGCAAATCTTGACAGGAGTCTTTTTGGCAATGCATTATACTGCACACGTTGATTTGGCTTTTGATAGCGTACAACACTTGATGCGCGATGTAAATTATGGTTGGATGTTGCGTTATTTGCATGCCAACGGTGCCTCTTTGTTTTTTATTGCAGTTTATGCACACTTGTTTCGTGCACTTTATTACACGAGTTATGCACAGCCTCGCGAAGCTGTTTGGCTTTTGGGCGTGGTCATTTTGTTGATTATGATTTTGACTGCTTTTATTGGTTATGTGCTCCCTTGGGGACAAATGAGTTTGTGGGGGGCAACCGTTATTACAAGTTTGAGAAGTGCTCTGCCTATTGTTGGTACGAGTATTGTTGGCTGGCTATGGGGTGGTTTTGCTGTGGATAACCCAACGCTTAACCGTTTTTATAGTTTCCACTATTTGTTTCCTTTCTTGTTGGCTGCCTTGAGTCTAGCTCATTTGGCGGCTTTGCATCAATATGGTTCTACCAACCCTTTGGGAATTAATAGAAGTACAGATTTGGTGGATTTCTATCCTTATTATTATGTGAAAGATTTGGTTGCTGCCTTGAGTTTGGCTCTTTTGGCCACCCTCTTGGTCTGCTTTTATCCTGAAGCTTTGGGACACCCAGATAATAACATTCCAGCAAACCCTTATTCCACACCTGCACATATTGTACCAGAGTGGTACTTTTTGTGGGTTTATGCCATTTTGCGTAGTATTCCAAATAAACTAAGAGGAGTCGCAGCCATTCTATTGGTTTTTGTTGCTTTGGCCTTGTTGCCTTATCTACACAAACGTGGTCCAGCTTTCCGATCTTTGCATGCTTCTTTGGCTTGGGCTTTGATTGCAGACTTCTTTTTGTTGACTTACTTGGGTCATCAACCTGTAGAACCCCCTTTTGTTTTCCTTGGTCAACTTGCAACCGTAAGCTTTTTTGGCCTTTTGGGAGCCATGTGT
Scenedesmus_obliquus  				TTGCGTGGTAGCTTGTGGGATCAACCCATGTTGGCTGTAGCACAAAATCACTTGATTAGTTATCCAACACCTTCTAATTTGAATGGAAATTATAATTGGGGTGTTTTGGCTGGATTGTGTCTTGTTTTGCAAATCAGGACTGGTATTTTTTTGGCAATGCACTATACTGCTCATGTAGATTAGGCATTTCATAGTGTTCAACACTTGATGCGTGATGTACCAAATGGTTGGTAGTTGCGTTATTTGCATGCAAATGGAAGGAGTTTGTTTTTTATTGTTGTGTACATGCACCTGTTCCGTGGTTTGTACTATACAAGTTATGCACAACCTCGTGAATTTGTATGGTTGGTTGGAGTTGTTATTTTGTTGATTATGATTTTGACAGCTTTTATTGGTTACGTATAGCCATGGGGACAAATGAGTCTTTGGGGAAGGACAGTAATTACAAGTTAGGCAAGTGCTTTGCCTCTTGTTGGAACGAGTATTGTTGGTTGGTAGTGGGGTGGCTTTGCCGTAGATAACCCAACCCTTAACCGATTTTACAGTTTCCACTATTTGTTTCCTTTTATTTTGAGGAGGTTGAGTTAGGTACACCTTAGGGCATTGCATCAATACGGATCTACAAACCCTTTGGGAATTAATGCGCAATCTGACCTTGTTGACTTTTATCCCTATTTTTATACAAAAGATTTGGTTGCTGCTTTGAGGTTGAGTTTTGGTGCTGCTTATTTGGTGAACTTTAACCCAGAACTTTTGGGACACCCAGATAACAACATTCCAGCAAATCCTTATGCGACACCAAGGCACATTGTACCGGAATGGTACTTCCTTTGGGTATATGCGATCTTGCGTAGCATTCCTAACAAGCTCGCAGGTGTTAGGGCTATTGGTTTGGTTTTTGCTGCTTTGGCAGCTTTGCCCTACATGCACAAACGTGGTCCTTCTTTCCGTAGGTTGCACAAAGTTTAGGTGTGGGCTCTTATTGGAGACTTCATGCTCCTTAGTTATTTGGGGCAACAACCAGTAGAGCCACCTTATGTTGTTCTTGGTCAAAGGAGGACAGTTAGGTTCTTTAGTTTGCTTATCGGTTTGTGC
Stauridium_sp  						ATAAGATTAGGAATTTTCGAACAACCTTTATTAAGCGTTGTGCAAAACCATTTGATTTCTTATCCTACTCCAAGTAATCTTACTGGGAATTGGAATTGGGGAGTTTTGGCTGGTTTATGCTTGGTATTACAAATTCTAACAGGAATTTTTCTAGCAATGCATTATACTGCTCATGTAGATTATGCATTTGATAGCGTACAACATTTAATGCGTGATGTGCCAAATGGTTGGCTATTACGCTATCTACATTAGAATGGATAGAGTCTATTCTTTATTGTAGTTTATATGCACTTATTCCGAGGTCTTTATTATACAAGTTATGCACAACCTCGAGAATAGGTATGGTTAATTGGGGTAGTCATTTTACTTGTAATGATTTTAACTGCTTTTATTGGGTATGTACTACCATGGGGGCAAATGTCTTTATGGGGTGCTACTGTAATTACAAGTTTAGCTAGTGCTTTACCTATCGTAGGTACTAGCATTGTACATTGGTTATGGGGAGCTTTCTCTGTAGATAACCCTACTTTGAATCGTTTTTATAGTTTTCACTATTTGTTTCCATTTTTGCTAGCATAGTTGAGTTTAGTACACTTAGCTGCATTGCATCAATATGGATCTACAAATCCTTTGGGTATTCCTGCTCATACTGATTTAGTTGATTTTTATCCATACTTCTATACAAAAGATCTTGTGTAGGCGATTGCATTGTCTGGTCTTTAGGCATTCTTAGTTGGTTTCTATCCAGAAGTACTTGGACACCCAGACAATAATATTCCAGCAAATCCTTATAGTACTCCAGCACATATTGTACCAGAATGGTACTTCTTATGGGTTTATGCCATTTTGCGTAGCATTCCAAATAAATTAGCTGGAGTTGCATAGATTGGTCTTGTATTTTAGGTACTTGCTTAGCTACCTTATTTACATAAACGTGGCCCAATGTTCCGTGGTCTACATCAAACTTTGGCATGGGCGCTTGTAGGAGATTTTTGTTTGTTGACTTACTTAGGTCATCAACCTGTAGAACCTCCTTTTGTAACTCTTGGTCAAATCTAGACAATTACTTTCTTCCTTCTATTAGGAGGTATGTGT
Stigeoclonium_helveticum  			CAAAGATATTCACTTTTGAAACAACCTTTATTAAATACCTTGAACTCTCACTTGATAGATTATCCTACGCCAAGTAATTTAAATACTAGTTGGAATGGTGGTAGTCTTGCTGGTATACTATTAATGGCTCAAATAATTACTGGGGTTTGTTTAGCCATGCACTACACAGCTCACGTTGATTTAGCTTTTTCTAGTGTGCAGCATATCATGAGAGATGTGCCAAGCGGTTGGTTACTTAGATATATGCATGCTAATGGTGCTAGTTTATTCTTTATTGTAGTATACTTACACGTTTTTAGAGGCATGTATTATAGTAGCTACGCTAGACCAAGAGAACTAGTATGGATCATAGGTGTAGTAATTCTTTTGTTAATGATATTAACTGCATTTATTGGTTACGTGCTACCTTGGGGTCAAATGAGTTTATGGGGTGCAACCGTAATTACTAGCTTAGCTAGTGCTATCCCAGTAATTGGTAATAATATAGTTGCTTGGTTATGGGGCGGTTTCTCTGTAGATAATCCTACTCTTAATCGTTTTTACAGTGCACATTATTTATTACCATTTATACTAGCTGGTTTAAGTATATTACACTTAGCAGCTCTTCACCAATATGGTAGTACAAACCCAATTGGAGTTAATGCACAAACAGATTTAATACCATTTTATCCTTACTATGCTCTAAAAGACTTAGTAGGGTTCTTTGTATTAGCTGTGTTTGCTGGTTTTTTGGTTTTCTTTTATCCAGATATCTTAGGACATCCAGATAATAACATTCCGGCAAATCCGTATCAAACACCTCCTCACATTGTACCAGAGTGGTATTTTCTTTGGGTATACGCTATTTTAAGAAGCATTCCAAATAAATTAGCTGGAGTATTAGCTATTTTATTAGTGTTTGTTTCTTTATTATTGTTACCTTTTATGAATTTAAGAAGTCCAAGATTTAGAATTCTACATGAATTCTTTTTCTGGACTTTTTTCGCCGACTGCTGTTTACTTACAGTAATAGGGCAAAGACCTGTAGAGGATCCTTATATATTAGTAGGACAGTTAGCAACAGTTTGGTTTTTTATTTATTTATTAATGATCACA

[cox1 nchar=1398]
Atractomorpha_echinata  			CGTTGGTTTACTAGTACAAACCACAAAGATATTGGTTTCTTATATTTGATTTTTGCCGCTTTTAGTGGAGTACGGGCGACGACTATGTCTGTGCGGATCCGTATGGAACGGAGCGCTCCTGGACCTCAAGTACGGGCTGGAAACGGGCAACTTTATAATGTTCTCATTACAGCGCACGGGCTGCGGATGCTTTTTTTTATGGTTATGCCAGCACGGATGGGAGGATTTGGTAACTGGTTACGGCCAGTACGGATTGGCAGTCCAGACATGGCCTTCCCACGTCTAAACAATATTAGTTTTTGGTTATTGCCTGTTTCACTGTTTTTACTAGTAATGAGCGCTCTTGTAGAACAAGGGCCGGGTATCGGATGGACGGCATATCCTCCACGGAGTAGTACACGGAGTCATTCAGGTGCCTCTGTAGACTTAGGTATTCGGAGTTTACACGTTGCTGGGGCTTCTTCTATTTTGGGAAGTATAAACTTTTTAGTAACAGTAGCAAATATGAGAGCTACACAAATGACAGTTTATAGAATGCCTTTATTTGTTTGGTCTATCATTTTTGCTACTATTTTATTAGTACGGTCTTTACCGGTGTTTGCTGCAGGACGGACAATGTTACGGACTGACAGAAACTTTAATACGTCTTTTTTCAACCCGGCTGGTGGAGGAGACGTTATATTGTATCAGCATCGGTTCTGGTTTTTTGGTCACCCTGAGGTCTACGTGTTGATCCGGCCAGCATTTGGTATAATAAGCCATGTAATATCTTTTTTCAGTCGTAAACCTATTTTTGGATTTTTAGGGATGGTAAACGCTATGGGAGCCATCTCCGTGTTAGGATTTATTGTATGGGCTCATCACATGTTTACAGTTGGATTAGACATTGATACCAGAGCCTACTTTACAGCGGCTACAATGATTATTGCAGTACCAACTGGGATCAAAATTTTTAGTTGGTTACCTACTATGTATGGTGGAAGCTTATGGTTTGCTGCTCCAATGATGTTTGCTATTGGTTTTCGGTTCCGGTTTACTATGGGTGGACGGACTGGTATTGTATTAGCAAACGGTGGAATTGATGTTGCTTTACACGATAGCTACTATGTAGTAGCACATTTTCATTATGTACGGTCTATGGGTGCTGTATTTGGAATGTTTGCAGGTATTTATTTTTGGATTAGCAAACGGACTGGATGCCAATATCCAGAGGGACCCGCACAAGTACACTTTTACCTATTTTTTATAGGTGTAAACCTAACTTTTTTCCCTATGCACTTTTTGGGTCTAGCAGGAATGCCTAGACGTATATATGACTATCCAGATGCTTTTGCACCATGGAATGCTTTATGTTCATTTGGAAGTTACCGGAGTGCATTATCCGCTTTATGGTTTATG
Bracteacoccus_aerius  				CGTTGGCTTTGCAGTACTAATCACAAAGATATCGGTATTCTTTATTTGGTATTTGCTGCTTGGTGTGGTGTAATTGCGACCACAATGAGCATGCTAATCCGCAGGGAATTGAGCGCTCCTGGTCCCGGCGTGCTGAACGGTAACGGTCAACTTTATAATGTGTTGGTAACAGCACATGGATTGTTGATGTTGTTTTTCGTAGTGATGCCGGCGTTGATGGGTGGTTTCGGTAATTGGCTAGTACCCATTTTCATTGGAAGGCCAGATATGGCATTTCCTCGTATGAACAACATCAGCTTTTGGATGTTGCCGAGCAGTCTAGCTTTGTTGTTGTTGAGCAGTCTCGTGGAACAAGGACCTGGAATCGGTTGGACGGCGTATCCGCCTCTAAGCAGCGCACTGAGTCATTCCGGTGCCGCCGTAGACTTGGGTATTTTGAGTCTACACGCCGCAGGTGTCGGCAGTATTCTGGGAAGTATCAACTTCTTGGTGACCGTAGCCAACATGCGTGCGCAAGGGATGACTCTATACCGTTTGCCTTTGTTCGTATGGTCTCTATGTTTCGTCAGCATCTTGTTGGTCGTGAGCTTGCCCGTATTTGCAGCGGGTTTGACCATGTTGTTGACCGATCGAAACTTCAACACTAGCTTCTTCTTGCCAGCAGGTGGCGGAGATGTGATTCTCTACCAGCATTTGTTTTGGTTCTTCGGTCACCCTGAAGTTTATGTGTTGATCTTGCCTGCATTCGGAATCGTGAGTCACGTATTGAGCTTCTTCAGTGGCAAACCCGTATTTGGTTATGTGGGCATGGTCAATGCCATGGGAGCGATCGCAGTGCTAGGTTTCTTGGTATGGGCTCACCACATGTTTACTGTCGGATTGGACGTCGATACGCGAGCTTACTTCACTAGCGCTACTATGATCATCGCCGTACCTACCGGCATCAAAGTGTTCAGTTGGTTGGCGACGATGTATGGAGGTAGCTTGTGGTTGACGACACCGATGATGTTTGCACTAGGTTTCTTGATTTTGTTCACCATCGGTGGCCTGACCGGAGTCGTGTTGGCGAACAGGGGAGTCGATGTCGCTATGCACGATACTTACTATGTAGTAGCACATTTCCACTATGTATTGAGTATGGGCGCTATTTTTGGCATTTTGGCTGCCTTCTATTTCTGGGTGGGCAAAATGACCGGATGTCAGTATCCAGAAGCGCACGGACAGGCACATTTCTGGATGTTCTTCATCGGCGTGAATCTTACTTTCTTCCCGATGCACTTTCTCGGCCTCGCAGGAATGCCGCGTCGCATCTTGGATTACCCTGATGCCTTCGCAGGATGGAACGCAGTAGCAAGTTTTGGGAGCTATCTCAGCGCCTTGAGTTTTGCGTACTTCTTC
Bracteacoccus_minor  				CGTTGGCTTTGCAGTACCAACCATAAAGACATTGGTATTCTTTACTTGGTATTTGCAGCTTGGTGTGGTGTAATTGCAACCACAATGAGTATGCTAATTCGTAGGGAATTGAGTGCACCGGGTCCCGGAATTCTAAACGGTAACGGTCAACTTTACAATGTGCTGGTTACAGCACACGGTTTGTTGATGTTGTTCTTCGTGGTGATGCCTGCATTGATGGGCGGTTTCGGTAACTGGCTAGTCCCTATTTTTATTGGAAGGCCTGACATGGCGTTTCCGCGTATGAATAACATTAGCTTCTGGATGTTGCCAAGTAGCCTAGCTTTGTTGTTGTTGAGCAGCTTGGTAGAACAAGGGCCTGGAATTGGCTGGACCGCGTATCCCCCGCTAAGCAGTGCGCTTAGTCACTCTGGAGCTGCTGTGGACTTGGGAATTTTGAGCTTGCACGTGGCCGGTGTTGGTAGTATCTTGGGAAGTATCAACTTCTTGGTTACCGTAGCTAACATGCGTGCACAAGGTATGACTCTGTACCGCTTGCCTCTATTCGTTTGGTCCCTGTGCTTCGTAAGTATTCTATTGGTGGTAAGTTTGCCGGTATTTGCAGCTGGTTTGACCATGTTGTTGACCGATCGAAACTTCAACACTAGCTTCTTCTTGCCAGCAGGCGGAGGAGATGTTATTTTGTACCAGCATTTGTTCTGGTTCTTCGGGCACCCTGAAGTTTACGTGTTGATTTTGCCTGCCTTTGGTATCGTCAGCCACGTATTGAGCTTCTTTAGTGGTAAGCCTGTATTCGGTTACGTAGGTATGGTAAACGCTATGGGAGCGATTGCGGTACTAGGTTTCCTAGTCTGGGCTCACCACATGTTTACCGTTGGTTTGGATGTGGATACTCGTGCTTACTTCACGAGCGCTACCATGATTATTGCTGTACCTACTGGTATCAAAGTATTCAGCTGGTTGGCTACTATGTATGGTGGTAGCTTGTGGTTGACTACTCCAATGATGTTCGCTTTGGGCTTCTTGATCTTGTTCACTCTAGGTGGCTTGACTGGAGTTGTACTAGCGAACAGGGGTGTGGACGTTGCCCTGCATGATACCTACTATGTAGTAGCTCACTTTCATTATGTACTAAGTATGGGTGCTATCTTTGGTATTCTAGCTGCCTTCTATTTCTGGGTTGGTAAAATGACCGGATGCCAGTACCCTGAAGCACACGGCCAGGCACACTTCTGGATGTTCTTCGTTGGTGTGAACCTTACTTTCTTCCCGATGCACTTCCTTGGGCTCGCTAGGATGCCTCGTCGCATCCTTGACTATAGTGACGCGTTTAGGGGTTGGAACGCGGTTGCTAGCTTTGGCGCCTATGTGAGCGCTATCAGCTTCGTGTACTTCTTC
Chlorotetraedron_incus  			CGCTGGTTGTGCTCTACTAACGCTAAAGATATTGGCGTAATGTATCTTGTTTTTGCGGCTTGGGCTGGCGTAATCGCTACCACTATGAGTATGGTAATTCGTATGGAAGTAAGTAATCCAGGACCAGGTATTTTGGCAGGTAATGGTCAACTTTACAACGTATTGATTACTGCTCACGGTTTGCTAATGTTGTTTTTTGTTGTAATGCCTGCTCTTATGGGTGGCTTTGGTAACTGGTTGGTTCCAGTTATGATTGGTGCTCCAGATATGGCATTTCCTCGTATGAATAACATTAGTTTTTGGGTATTGCCTAGCAGTATGACTCTTTTGCTATTGAGCAGCTTGGTTGAACAAGGAGCAGGGGTGGGGTGGACAGCGTATCCACCTCTAAGTAGTGCTCTAAGTCACTCTGGTGCTTCTGTAGACTTGGCCATTTTTAGTCTACACGTTGCTGGGGTTGGTAGTATTTTGGGTTCTATTAATTTCTTGGTAACTGTAGCAAATATGCGTGCACAAGGTATGACTTTGTATCGTTTGCCTTTGTTTGTGTGGGCACTTTGTTTTGTAAGTATTTTGTTGATTGGTAGTTTGCCAGTTTTTGCAGCAGGTCTTACTATGCTATTGACAGATCGTAACTTTAACACTAGTTTCTTCTTGCCAGCTGGTGGAGGTGATGTGGTGTTGTATCAACATTTGTTTTGGTTCTTTGGACATCCTGAAGTTTATGTATTGATTCTTCCAGCTTTTGGTGTGGTTAGTCATGTACTAAGCTTCTTTGCACGTAAACCTGTTTTTGGTTATGTAGGTATGGTAAACGCTATGGCAGCTATTGCTGTATTGGGATTCTTGGTTTGGAGGCATCACATGTATACAGTAGGATTGGATGTTGACACTCGAGCTTATTTCACAAGCGCTACTATGATTATTGCGGTACCTACTGGTATCAAAATTTTTAGTTGGTTGGCTACTCTTTATGGAGGTTCTTTGTGGTTGACAGCGCCTATGTTGTTTGCTCTAGGATTCTTGGTTTTGTTCACTATTGGTGGATTGACTGGTATCGTATTGGCAAACGCTGGAGTAGACGTTGCTCTACATGATACCTACTATGTTGTAGCTCACTTCCACTATGTACTAAGTATGGGGGCTGTATTTGGTATTTTTGCGGCTTTCTATTTCTGGGTAAGCAAAATTACCGGATGTATGTATCCTGAACATCATGGTCAAGCTCATTTCTGGCTTTTCTTTATTGGTGTTAACTTGACTTTCTTCCCTATGCACTTCTTGGGTCTAGCGGGAATGCCACGCCGATACATGGATTATCCTGATGCATTTGCGGGTTGGAACGTTGTAGCGAGTTTTGGCAGTTATGTAAGTGCACTAAGTTTTGTGTATTTCTTT
Chromochloris_zofingiensis  		CGATGGTTTTGCAGTACTAATGCGAAAGATATTGCATTTTTGTACTTGCTTTTCGCGGCTTGGTGCGGAATTCTAGCAACTACTATGAGTATTCTAATGCGTATGGAATTGACTAGTCCTGGACCTGGTGTTCTTGCTGGTAATGGTCAATTGTATAATGTATTGATTACTGCTCATGGATTGCTTATGTTGTTTTTCGTAGTAAGGCCAGCTTTTATGGGTGGTTTTGGTAATTGGCTAGTACCTGTAAGGATTGGTGCAGCAGATATGGCTTTTCCACGCAGGAATAACATTAGTTTTTGGCTATTGCCAAATGCTTTGATGTTGTTGTTGAGGTCTTCTCTTGTAGAACAAGGTGCCGGTATTGGTTGGGTAGCATATCCACCTCTAAGTAGCAATCTTAGCCACTCCGGTGCTTCTGTAGATCTAGCAATTTTTTCTCTCCATGTTGCTGGTGTTGGTTCTCTATTGGGTTCTATTAACTTTCTAGTGACTGCAGCAAATAGGCGTGCCGTTGGAATGACACTCTATCGTAGGCCATTGTTTGTTTGGTCTTTGTGTTTTGTAAGTATTCTACGGATTGTAAGTTTGCCTGTATTTGCGGCAGGTCTAACTAGGTTGTTGACAGATCGTAATTTTAATACTTCTTTCTTTGTACCAGCAGGTGGTGGCGATCCTATTTTGTATCAACACTTGTTTTGGTTCTTCGGTCACCCTGAGGTCTATGTCCGGATTTTGCCAGCTTTTGGTATTGTTAGTCATGTATTTAGCTATTATGCACGTAAACCCGTATTTGGTTATGTGGGTAGGGTCAATGCTAGGGGAGCAATTGCTCTTCTAGGATTTGTTGTATGGGCTCACCACAGGTTTACTGTTGGTCTAGACGTTGATACACGTGCTTATTTCACAAGTGCAACTAGGATTATTGCTGTACCTACTGGTATTAAAATTTTCAGTTGGTTGGCAACTTTGCTAGCAGGTAGCCTATGGCTAACAGCTCCAAGGTTGTTTGCACTAGGTTTCTTGGTACTATTTACTATTGGTGGATTGACTGGTATTGTACTGGCAAATGCTGGTGTAGACGTTGCGTTGCACGATACCTACTACGTTGTAGCTCACTTTCACTATGTATTGAGTATGGGTGCTATTTTTGGTATTTTTGCAGCTGTTTACTTCTGGCGGAGCACAATCACAGGTTGTACTTATCCAGAACACCATGCTCAAGCACATTTCTGGCTATTCTTTATTGGCGTAAATCTAACTTTCTTCCCAATGCACTTTTTGGGTTTGGCAGGTAGGCCACGCCGAATTTTGGATTATCCAGATGCTTTCGTAGGATGGAATAGGGTAGCTAGCTTTGGTAGTTATTTGTCTGCTTTTTCTTTTGTTTATTTCTTT
Hydrodictyon_reticulatum  			AGGTATACTTGCTCCACTAACGCTAAGGATATTGGTTTAATGTACTTGGTGTTCGCGGCCTTTAGTGGGGTTATAGCAACTACAATGAGTATGTTGATTCGTATGGAGTTGTCTAACCCAGGACCAGGAATTTTAAATGGTAACGGGCAATTATATAACGTATTAATTACAGCTCATGGCTTATTAATGTTGTTCTTTGTAGTAATGCCAGCACTAATGGGAGGTTTTGGTAATTGGCTAGTGCCAGTAATGATTGGTTAGCCAGATATGTAGTTTCCACGAATGAATAACATTTCTTTCTGGGTACTACCTAGCAGTTTAACTTTACTATTACTAAGTAGCCTTGTTGAACAAGGTGCAGGTGTAGGTTGGACATAGTATCCGCCTTTGAGTAGTGCGCTAAGTCACTCTGGTTAGTCTGTTGATTTGGCTATTTTCAGTCTACACGTAGCTGGTGCTGGAAGTATTATGGGTTCCATTAACTTCCTTGTTACTGTTTAGAACATGCGTGCTCAAGGTATGACTCTATACCGTTTACCTTTGTTTGTTTGGGCATTATGTTTTGTAAGTATTTTGTTGATTGGTAGTCTTCCTGTTTTTTAGGCAGGATTGACTATGCTATTGACTGACCGTAACTTTAACACAAGTTTCTTCCTACCTGCTGGAGGAGGAGATGTGGTACTATACCAGCATTTGTTCTGGTTTTTTGGTCACCCTGAAGTTTACGTATTAATTTTACCATAGTTTGGTGTAGTAAGTCATGTATAGAGTTTCTTTTAGCGTAAACCAGTATTTGGTTATGTTGGAATGGTTAACTAGATGGCAGCAATTGCTGTTCTAGGATTCCTTGTATGGTAGCATCACATGTATACTGTTGGACTAGATGTGGATACAAGGGCATACTTTACTAGTTAGACTATGATTATTGCTGTACCTACCGGTATCAAAATTTTTAGCTGGCTTGCTACTCTTTACGGAGGTAGCTTGTGGCTAACTACACCTATGTTGTTTACTCTTGGATTCCTAGTACTATTTACTATTGGTGGTCTTACAGGAATTGTATTAGCAAACGCAGGTGTTGATATTGCTCTACACGATACTTATTATGTAGTTGGTCACTTTCACTACGTGTTAAGTATGGGTGCAATTTTTGGTATTTTTGCATAGTTCTATTTCTGGGTTAGTAAAATTACTGGTTGCCAATACCCAGAACACCATGGACAATAGCATTTCTGGCTATTCTTTGTGGGTGTTAACCTAACATTTTTCCCAATGCACTTTTTAGGATTGTAGGGGATACCTCGCAGATATCTCGATTATCCAGACGCTTATGCTGGCTGGAATATTGTCTAGACCTTTGGTAGCTATATTAGTGCATTAAGTTTCCTATACTTTTTC
Kirchneriella_aperta  				CGATGGCTGTGTTCCACCAATGCCAAAGATATTGGAGTAATGTATCTAGTATTTGCGGCTTGGTGTGGAATTATGGCGACAGCTATAAGTATGCTTATTCGTATGGAATTAAGTAGCCCTGGACCAGGGGTTTTGGCTGGTAATGGTCAACTGTACAATGTAATTATTACAGCTCACGGACTTTTAATGTTGTTTTTCGTAGTGATGCCGGGTTTGATGGGAGGTTTTGGTAATTGGCTTGTGCCTGTTATGATTGGAGCTCCTGATATGGCGTTTCCGCGTATGAACAATATTAGTTTTTGGGTTTTACCAAGCTCTTTGACTTTGCTACTTTTAAGCAGTCTAGTAGAGCAAGGAGCCGGTGTAGGATGGACCGCGTATCCTCCTTTGAGCAGTGTGTTGAGTCACTCTGGAGCTTCTGTGGATTTGGCAATTTTGAGTCTCCACGTTGCCGGTGTAGGTAGCATCTTGGGATCTATTAATTTCTTAGTAACAGTGGCAAATATGCGTGCACAGGGGATGACTTTATACCGTCTACCACTTTTTGTATGGTCTTTGTGTTTTATTAGTATTTTATTGATTGGAAGTCTACCAGTTTTTGCTGCTGGATTGACGATGTTGCTTACAGATCGAAACTTTAATACAAGTTTCTTTTTGCCTGCAGGAGGAGGTGATGTGGTATTATATCAACATTTGTTCTGGTTTTTTGGGCATCCAGAGGTTTATGTGTTAATTCTACCAGCATTTGGAATTGTGAGTCATGTGATTAGTTTCTTTGCTCGCAAACCAGTGTTTGGTTATGTAGGAATGGTCAATGCTATGGGTGCTATTGCAATTCTAGGTTTTATTGTATGGGCTCATCATATGTATGCTGTAGGTCTGGACGTGGATACGCGTGCCTACTTTACAAGTGCAACAATGATTATTGCGGTTCCTACTGGAATCAAAATTTTCTCTTGGCTTGCAACTCTTTATGGAGGTAGCTTGTGGATGACTACACCCATGCTTTTTGCTCTTGGTTTCCTTGTGCTTTTCACTATTGGTGGATTGACTGGAATTGTGTTGGCAAATGCTGGAGTTGATGTAGCTCTTCATGACACTTATTATGTGGTCGCACACTTTCATTACGTATTGAGTATGGGAGCAGTTTCTGGTATTTTTGCTGCTTTCTATTTCTGGATTGGTAAAATCACAGGTTGTATGTATCCAGAAGCTCATGGACAAGCACACTTCTGGCTATTCTTTGTTGGAGTGAATCTTACTTTCTTCCCAATGCATTTCTTGGGTCTGGCCGGAATGCCTCGACGTTATCTAGACTATCCAGATGCTTTCGTGGGATGGAATGTAGTTGCAAGCTATGGAAGTTACATTAGTTTTTTCAGTCTGCTTTACTTCTTC
Mychonastes_homosphaera  			CGTTGGCTCTGCAGTACAAACCATAAAGATATTGGTATCTTGTACCTTGTTTTCGCGGCTTGGTCTGGAGTCATTGCAACAACCATGAGTATGCTAATTCGTATGGAATTGAGTAGTCCGGGCCCTGGTATTTTGGCAGGAAACGGGCAACTGTACAACGTATTGATTACCGCCCACGGTTTGCTAATGCTCTTTTTTGTAGTTATGCCTGCTTTGATGGGAGGATTTGGAAATTGGTTGGTACCTTTGATGATCGGAGCTCCTGATATGAGTTTTCCTCGAATGAACAACATTAGCTTCTGGGTATTGCCTAGTAGCCTAACTTTGTTGCTTTTGAGTAGTCTTGTAGAACAAGGACCTGGAATTGGGTGGACTGCCTATCCTCCTTTGAGCAGTGTAATTAGTCACTCCGGAGCAGCTGTGGATCTTGGAATCTTTAGTTTGCACGTTGCTGGAGTGGGAAGTCTCTTGGGGTCTGTAAACTTTCTTGTCACCGTTGCAAACATGCGAGCTCAAGGGATGACTTTGTATCGTCTCCCTTTGTTTGTATGGGCACTTTGCTTTGTAAGCATTTTGCTTATTGTAAGTTTGCCTGTGTTTGCAGCTGGATTGACTATGTTGCTGACTGACCGAAACTTCAACACTAGTTTCTTCATGCCTGCAGGTGGTGGTGATGTAATTCTATACCAACACTTGTTTTGGTTCTTCGGACACCCCGAAGTATACGTGTTGATCTTGCCTGCCTTTGGAATTGTAAGTCACGTTCTAAGTTTCTTTGCACGTAAACCCATTTTTGGTTATGTGGGAATGGTTAACGCTATGGGTGCCATTGCCATCCTTGGTTTCCTTGTGTGGGCTCACCACATGTTTACTGTAGGATTGGACGTGGATACTCGATCTTACTTTACTAGTGCGACTATGATTATCGCTGTACCTACTGGAATTAAAATCTTTAGCTGGCTTGCTACTTTGTATGGTGGAAGTCTATGGCTGACTACTCCTATGCTATTTGCTCTAGGATTCCTTGTGTTGTTCACTATTGGAGGACTGACTGGAATTGTTTTGGCAAATGCTGGTGTAGACGTGGCTATGCACGACACCTACTATGTGGTGGCTCACTTCCACTACGTATTGAGTATGGGAGCAATCTTCGGAATTTTTGCCGCATTCTATTTCTGGATTGGCAAAATGACTGGATGTCAATATCCTGAATTTCACGGACAAGCTCATTTCTGGATGTTCTTCTTGGGTGTGAACTTGACATTCTTCCCTATGCACTTCCTGGGATTGGCTGGAATGCCTCGTCGTATTCTAGACTATCCTGATGCATTTGCAGGATGGAATGCTGTCGCGAGCTTTGGAAGTTACATCAGTGCTTTGAGTTTGGTTTACTTCTTC
Neochloris_aquatica  				CGTTGGATGTGCTCCACCAATGCTAAAGACATTGGAGTAATGTATCTAGTATTTTAGGCTTGGTCTGGTGTAATTTAGACCACTATGAGTATGCTTATTCGTATGGAGCTAAGTTCCCCAGGACCAGGAATTTTGGCAGGAAATGGACAACTTTATAACGTTCTAATTACTGCACATGGGCTTCTAATGCTTTTCTTTGTGGTTATGCCCGCGCTGATGGGAGGTTTTGGTAATTGGCTTGTACCGGTAATGATTGGTAGGCCTGACATGGCTTTCCCACGTATGAATAATATTAGCTTCTGGGTTTTGCCTAGTAGTCTAACTTTGCTTTTGCTAAGTAGGTTGGTTGAACAAGGGTAGGGTGTAGGATGGACCGCGTATCCGCCGCTAAGTAGTGCACTTAGCCACTCTGGTGCTTCCGTTGATTTGGCAATCTTCAGTCTACACGTTGCAGGTGTTGGAAGTATTTTGGGTTCCATTAATTTCCTAGTAACTGTAGCAAATATGCGTGCTCAAGGTATGACTTTGTACCGTTTGCCTCTATTTGTATGGGCACTATGCTTTGTAAGTATTTTGTTGATTGGAAGTCTTCCAGTATTTTAGGCTGGTCTAACTATGCTTTTGACTGATCGTAACTTCAACACTAGTTTCTTCCTACCCGCGGGAGGAGGAGATGTTGTACTATATCAACATTTGTTCTGGTTCTTCGGACATCCTGAAGTTTACGTACTAATTTTGCCGGCGTTCGGTATTGTTAGCCACGTACTAAGCTTTTTCTAGCGTAAACCAGTTTTTGGTTATGTTGGAATGGTTAACTAGATGGCATAGATTTAGGTTTTGGGATTCTTGGTATGGGCTCATCACATGTATACTGTAGGTCTTGATGTTGACACTCGTTAGTATTTTACTAGCTAGACTATGATTATTGCAGTTCCTACTGGAATTAAAATTTTCAGTTGGTTGAGGACCCTTTATGGAGGTTCCTTGTGGCTAACAGCACCAATGATGTTTGCTCTAGGATTCCTAGTTCTATTTACCATTGGTGGTCTAACTGGAATTGTTTTGGCTAACTAGGGTGTTGACGTTGCGCTACACGATACTTATTATGTGGTTTAGCACTTCCATTACGTATTGAGCATGGGCGCCGTATTTGGGATTTTTTAGGCATTTTATTTCTGGATTTCCAAAATTACTGGATGTCAATATCCTGAACACCACGCTCAAGCTCACTTCTGGCTATTCTTTGTAGGAGTAAACTTGACTTTCTTCCCAATGCACTTCTTGGGTCTAGCAGGAATGCCACGTCGATATTTGGATTACCCAGATTAGTTTGTGGGTTGGAACGTTGTTTAGAGCTTTGGAAGTTACGTAAGCGCATTGAGTTTTGTCTACTTCTTC
Ourococcus_multisporus  			CGTTGGCTATGTTCTACTAACGCAAAAGATATTGGTATGATGTATTTAGTATTTGCTGCTTGGGCAGGTATTATTGCAACTGCTATGAGTATGCTTATTCGTATGGAATTAAGCAGCCCGGGACCGGGTGTGTTGGCTGGAAATGGTCAACTTTATAACGTAATTATTACTGCTCACGGACTTTTAATGCTTTTTTTCGTGGTAATGCCAGGATTAATGGGAGGTTTTGGTAATTGGCTAGTTCCAGTTATGATTGGAGCCCCTGATATGGCCTTTCCTCGAATGAACAATATTAGTTTTTGGGTACTGCCAAGTTCTATGACTCTTTTAGTACTTAGCAGTTTGGTAGAGCAAGGAGCAGGAGTTGGTTGGACCGCGTATCCTCCGTTGAGCAGTGTGTTAAGTCATTCTGGAGCTTCCATGGATTTGGCAATTTTGAGTCTTCATGTTGCAGGGGTTGGGAGCATTCTAGGTTCTATTAATTTTTTGGTAACCGTTGCTAACATGCGTGCTCAAGGAATAACTTTGTATCGACTTCCACTTTTTGTATGGTCTTTGTGTTTTGTAAGTATTTTGTTGATTGGAAGTCTTCCAGTGTTTGCTGCAGGGCTAACTATGTTGTTAACAGATCGTAACTTTAATACTAGCTTCTTTTTGCCAGCAGGAGGAGGTGATGTAATTCTTTATCAACATTTGTTCTGGTTTTTTGGTCACCCAGAAGTATACGTGTTGATTTTGCCTGCTTTTGGAATTGTAAGTCACGTAGTTAGTTTTTTTGCACGTAAACCTGTATTTGGATATGTGGGTATGGTTAATGCCATGGGAGCTATTGCAGTTCTTGGATTTCTTGTTTGGGCTCATCACATGTTTGCTGTTGGTTTGGATGTAGATACACGCGCGTATTTCACTAGCGCAACTATGATTATTGCTGTTCCTACTGGAATTAAAATTTTTTCTTGGTTGGCTACTTTGTACGGAGGAAGTTTGTGGTTAACAACCCCTATGTTGTTTGCTTTGGGATTCCTTGTGTTGTTTACTATTGGAGGATTAACTGGAATTGTACTAGCTAACGCTGGTGTTGATGTAGCTCTACACGATACCTACTATGTGGTTGCCCATTTTCATTATGTGTTGAGTATGGGAGCAATTTTTGGTATTTTTTCCGCCTTTTATTTTTGGGTTGGAAAATTAACTGGATGTATGTACCCAGAAGCTCACGGACAAGCTCATTTTTGGTTATTTTTTATTGGAGTTAACCTAACCTTTTTCCCTATGCACTTTTTGGGTCTTGCAGGAATGCCGCGTCGATACTTAGATTACCCTGATGCTTTTACAGGTTGGAACGTGGTTGCTAGTTTTGGAAGTTATATTAGTTTCTTTAGTTTTGTATACTTTTTT
Pediastrum_duplex  					AGGTTTACTTGTTCCACAAACGCTAAAGATATTGGGCTTCTCTATTTAGTGTTCTCCGCTTTTAGTGGAGTAATCGCTACTACAATGAGTATGTTAATTCGTATGGAATTATCTAACCCAGGACCAGGTATTTTAAATGGTAATGGGCAATTATATAACGTATTAATTACAGCTCATGGCTTGTTAATGTTGTTTTTTGTAGTAATGCCAGCACTAATGGGAGGTTTCGGTAATTGGCTTGTACCAGTAATGATTGGTTAGCCAGATATGTAGTTTCCACGAATGAATAACATTTCTTTCTGGGTATTACCTAGCAGTTTAACTCTACTATTGCTAAGTAGCCTTGTTGAACAAGGTGCTGGTGTAGGTTGGACCTAGTATCCCCCTTTGAGTAGTGCACTTAGTCACTCTGGTTAGTCTGTTGATTTGGCAATTTTCAGTCTACACGTAGCTGGGGCTGGAAGTATTATGGGTTCCATTAACTTCCTTGTAACTGTTTAGAACATGCGTGCTCAAGGTATGACCCTATACCGTTTGCCTTTGTTTGTTTGGGCATTATGTTTTGTAAGTATTCTACTAATTGGTAGTTTACCAGTATTTGCGGCTGGCTTAACAATGTTGTTAACTGACCGTAATTTTAACACAAGTTTCTTCTTACCAGCAGGTGGGGGTGACGTTGTGTTGTATCAACATTTGTTCTGGTTTTTTGGGCATCCAGAAGTTTATGTATTGATTTTACCATAGTTTGGCGTAGTAAGTCATGTATAGAGTTTCTTCTAGCGTAAACCAGTATTTGGTTATGTTGGAATGGTAAATTAGATGGCAGCAATTGCTGTTCTAGGATTCCTTGTATGGGCTCATCACATGTATACTGTTGGACTAGATGTAGACACTCGTGCATACTTTACTAGCTAGACTATGATTATTGCGGTTCCTACCGGTATTAAAATCTTCTCCTGGCTTGCTACTCTTTACGGAGGTAGCTTGTGGCTAACTACACCTATGCTTTTTACTCTTGGATTCCTAGTACTATTTACCATTGGTGGATTAACTGGGATTGTATTAGCAAACGCAGGTGTTGATATTGCTCTACACGATACTTATTATGTTGTTGGGCACTTTCACTATGTGTTAAGTATGGGTGCAATTTTTGGTATTTTTGCATAGTTCTATTTTTGGGTTAGCAAAATTACTGGTTGCCAATATCCAGAACACCATGGACAATAGCATTTCTGGTTATTCTTTGTGGGTGTTAACCTAACATTTTTCCCAATGCACTTTTTGGGCCTTGCAGGTATGCCTCGCCGATATTTAGACTATCCTGACTAGTATGCTGGCTGGAATATTGTATAGACCTTTGGTAGTTATATTAGTGCATTGAGTTTCCTTTACTTTTTC
Pediastrum_duplex_ALG24  			AGGTATACTTGTTCTACTAATTAGAAAGATATCGGTTTACTTTATCTCATTTTCGCAGCCGGATCTGGAATTGTATAGACAACTATGAGTATGCTAATTCGTATGGAATTATCTAATCCAGGGCCAGGTATTTTAAATGGTAATGGGCAACTATATAACGTATTAATTACAGCTCATGGCTTGTTAATGTTATTTTTTGTAGTAATGCCAGCACTAATGGGAGGTTTCGGAAACTGGTTAGTGCCAGTTATGATTGGTTAGCCAGATATGTAGTTTCCACGAATGAATAATATTTCTTTCTGGGTATTACCTAGTAGTTTAACTTTACTGTTACTAAGTAGTCTTGTTGAACAAGGTGCAGGTGTAGGTTGGACTGCATATCCTCCATTGAGTAGTGCACTAAGTCACTCTGGTTAGTCTGTAGATTTGGCAATTTTCAGTCTACATGTAGCTGGAGCAGGTAGTATTATGGGTTCCATTAACTTCCTTGTAACTGTTTAGAACATGCGCGCTCAAGGTATGACTCTATACCGTTTACCTTTGTTTGTTTGGGCATTATGTTTTGTAAGTATTCTACTAATTGGTAGTTTACCAGTATTTGCGGCAGGTTTAACCATGTTGTTAACTGACCGTAATTTTAACACAAGTTTCTTCTTACCTGCAGGTGGGGGTGACGTTGTGTTGTACCAACATCTTTTCTGGTTTTTTGGACATCCAGAAGTTTATGTGTTAATTTTACCATAGTTTGGTGTTGTAAGTCATGTATAGAGTTTCTTCTAGCGTAAACCAGTATTTGGTTATGTAGGAATGGTTAACTAGATGGCAGCAATTGCTGTTCTAGGATTCCTTGTATGGTAGCATCACATGTATACAGTAGGATTAGACGTCGATACACGTGCCTACTTTACTAGTTAGACTATGATTATCGCGGTCCCTACCGGAATTAAGATCTTCTCCTGGCTATAGACTCTTTACGGAGGTAGCTTATGGCTAACAACACCTATGTTGTTTACTCTTGGATTCCTTGTATTATTTACCATTGGTGGTCTTACAGGAATTGTATTAGCAAATGCAGGTGTGGATATTGCTCTACATGACACTTACTATGTTGTAGGACACTTTCACTATGTACTTAGCATGGGTGCAATTTTTGGAATTTTTGCATAGTTCTATTTTTGGGTTAGTAAAATTACCGGTTGCCAATATCCAGAACACCATGGACAATAGCATTTCTGGTTGTTCTTTGTGGGTGTAAATCTAACATTCTTCCCTATGCACTTCTTAGGTCTA------ATGCCACGCCGTTATTTGGATTATCCAGATGCTTATGCAGGGTGGAATATTGTTTAGACCTTTGGTAGCTATATTAGTGCGTTGAGTTTCCTATACTTTTTC
Pediastrum_duplex_ALG27  			AGATTTACTTGTTCCACTAACGCTAAAGACATTGGGGTAATGTACCTTGTGTTCGCTGCTTGGTCTGGAGTAATGTAGGCTACAATGAGTATGTTAATTCGTATGGAATTATCTAACCCAGGACCAGGAATTTTAAATGGTAATGGGCAACTATATAATGTATTAATTACAGCTCATGGTTTGTTAATGTTGTTTTTTGTAGTAATGCCAGCACTTATGGGTGGTTTTGGTAATTGGCTTGTACCAGTTATGATTGGTTAGCCAGATATGTAGTTTCCACGAATGAATAACATTTCTTTCTGGGTACTACCAAGCAGTTTAACTCTACTATTACTAAGTAGCCTTGTTGAACAAGGTGCTGGTGTAGGTTGGACATAGTATCCACCTTTGAGTAGTGCACTAAGTCACTCTGGTTAGTCTGTAGATTTGGCTATTTTCAGTCTACACATTGCTGGTGCTGGTAGTATTATGGGCTCCATTAATTTCCTTGTTACTGTTTAGAACATGCGTGCTCAAGGTATGACTCTATATCGTTTGCCTCTATTTGTTTGGGCACTATGTTTTGTAAGTATTCTACTAATTGGTAGTCTACCAGTATTTGCGGCAGGGTTAACTATGTTGTTGACTGACCGTAACTTTAACACAAGTTTCTTCCTACCAGCTGGTGGTGGTGACGTTGTGTTATACCAACACCTTTTCTGGTTCTTTGGACACCCTGAAGTATATGTACTTATTTTACCATAGTTTGGTGTTGTAAGTCATGTAGCTAGTTTTTTCTAGCGTAAACCAGTATTTGGTTATGTTGGAATGGTTAACTAGATGGCTGCTATTGCTGTTCTAGGTTTCCTTGTGTGGGCCCACCACATGTACACTGTAGGGCTGGACGTAGATACTCGAGCTTACTTTACCAGCTAGACTATAATTATTGCGGTGCCCACAGGTATTAAGATCTTCAGTTGGCTAGCAACTCTTTACGGGGGTAGCTTGTGGTTAACAACACCTATGTTGTTTACTCTTGGATTCCTAGTATTGTTTACCATTGGTGGATTAACTGGAATTGTATTAGCTAACGCTGGTGTTGATATTGCTCTACATGATACTTATTATGTAGTTGCTCACTTTCACTATGTTTTAAGTATGGGTGCTATTTTTGGAATTTTTGCATAGTTCTACTTTTGGATTAGCAAAATTACTGGATGTCAATATCCGGAACACCATGGTCAAGCACACTTCTGGTTGTTTTTTGTAGGTGTAAACCTTACTTTCTTTCCTATGCACTTCCTCGGGCTCGCAGGAATACCTAGACGCTATATCGACTATCCTGACTAGTATGCAGGGTGGAATGTGGTATAGACCTTCGGCAGTTATATTAGTGCATTAAGTTTTATTTACTTTTTC
Pediastrum_duplex_ALG29  			AGATTTACTTGTTCCACTAATGCTAAAGATATTGGTTTAATGTACCTTGTTTTTGCTTAGTGGAGTGGGGTAATCGCCACTACAATGAGTATGTTAATTCGTATGGAATTATCTAACCCAGGACCAGGTATTTTAAATGGTAATGGTCAACTATATAACGTATTAATTACAGCTCATGGCTTGTTAATGTTATTTTTTGTAGTAATGCCAGCACTTATGGGAGGCTTCGGCAATTGGCTCGTTCCAGTAATGATTGGTTAGCCAGATATGTAGTTTCCACGAATGAATAACATTTCTTTCTGGGTACTACCTAGCAGCTTAACTCTACTATTGTTAAGTAGCCTTGTTGAACAAGGTGCAGGTGTAGGTTGGACCTAGTATCCACCTTTGAGTAGTGCACTAAGTCACTCCGGTTAGTCTGTTGATTTAGCAATTTTCAGTCTACACGTTGCTGGAGCAGGAAGTATTATGGGTTCCATTAACTTCCTTGTTACTGTTTAGAATATGCGCGCTCAAGGTATGACTCTATACCGTTTACCTTTGTTTGTTTGGGCATTGTGCTTTGTAAGTATTCTACTTATTGGTAGTCTACCAGTATTTGCGGCAGGGTTAACTATGTTGTTAACAGACCGTAATTTTAACACAAGTTTCTTCTTGCCGGCAGGTGGCGGTGACGTTGTGTTATACCAGCATTTGTTCGGGTTTTTCGGCCACCCGGAAGTTTACGTATTAATTTTACCATAGTTTGGTGTAGTAAGTCATGTATAGAGTTTCTTCTAGCGTAAACCAGTATTTGGTTATGTTGGAATGGTTAACTAGATGGCAGCAATTGCTGTTCTAGGATTCCTAGTCTGGTAGCATCACATGTATACTGTTGGACTAGACGTAGACACTCGTGCATACTTTACTAGTTAGACTATGATTATTGCCGTACCAACTGGGATTAAAATCTTCTCTTGGCTTGCTACTCTTTACGGAGGTAGTTTGTGGCTAACTACACCTATGTTGTTTACTCTTGGATTCCTTGTACTATTTACAATTGGTGGTCTTACAGGAATTGTATTAGCAAACGCAGGTGTTGATATTGCTCTACACGATACTTATTATGTTGTTGGGCACTTTCACTATGTGTTAAGTATGGGTGCGGTTTTTGGTATTTTTGCATAGTTCTATTTTTGGGTTAGTAAAATTACCGGTTGCCAATATCCAGAACACCACGGACAATAGCATTTCTGGCTATTCTTTGTGGGTGTTAATCTAACATTCTTCCCAATGCACTTTATGGGGCTCTAGGGAATACCTCGCCGTTATTTAGACTATCCTGACTAGTATGCTGGGTGGAATATTGTTTAGACCTTTGGTAGCTATATCAGTGCATTGAGTTTCCTTTACTTTTTC
Pseudomuriella_schumacherensis  	CGCTGGTTATGTAGCACAAACCACAAAGATATTGGTGTTATTTACTTAGTTTTTGCAGCATGGTCTGGTGTTATAGCTACAACAATGAGTTTGTTGATTCGTATGGAATTAAGCAGTCCCGGGCCAGGTGTTTTGGCTGGCAACGGGCAATTATATAATGTGCTGGTAACCGCTCATGGGTTGTTGATGTTGTTTTTTGTGGTAATGCCAGCTTTAATGGGAGGTTTTGGAAACTGGCTAGTTCCCATGTTTATTGGAGCTCCTGACATGGCATTTCCTCGAATGAACAACATTAGTTTCTGGATGTTGCCTAGCAGTTTGTCTTTACTCTTATTAAGCAGCTTAGTAGAACAAGGTGCTGGCACAGGATGGACCGTTTATCCTCCTTTAAGTAGCGCCTTGAGTCATTCTGGAGCAGCCGTTGATTTGGGCATTTTTAGCTTGCACGTGGCTGGGGTTGGTAGCATCTTAGGATCTATCAACTTTTTGGTAACTGTAGCCAATATGCGTGCTCAAGGAATGACACTCTATCGACTGCCTTTGTTTGTATGGAGTCTTGTTTTTGTAAGCATCCTTTTGGTGGTTAGTTTACCTGTTTTTGCAGCAGGCCTTACCATGTTGTTGACAGATCGAAACTTTAATACAAGCTTTTTTATGCCAGCAGGTGGTGGTGACGTGGTCTTGTATCAGCACCTTTTTTGGTTCTTTGGTCATCCTGAAGTTTACGTTTTAATCCTTCCTGCTTTTGGAATTGTTAGCCACGTGTTAAGTTTTTTCGCACGCAAACCTGTTTTTGGTTATGTAGGAATGGTCAACGCTATGGGTGCCATCGCAGTCTTAGGGTTTTTAGTGTGGGCTCATCACATGTTTACCGTAGGGTTAGATGTGGATACACGCGCCTACTTTACAAGCGCCACCATGATTATCGCGGTTCCTACCGGCATCAAGATTTTCAGTTGGCTCGCTACCTTGTACGGTGGTAGTCTGTGGCTAACCGCGCCTATGCTATTTGCATTAGGGTTCTTAGTGTTGTTTACCATTGGTGGATTAACCGGAGTGGTTTTAGCCAACGCGGGTGTTGATGTGGCATTGCACGACACCTACTACGTTGTGGCTCATTTCCATTACGTGCTTAGTATGGGTGCCATCTTCGGGATTTTTGCCGCCTTTTATTTCTGGGTTGGGAAGATTACCGGATGCCAGTACCCTGAAACCCATGGGCAGACCCATTTCTGGATGTTCTTTATCGGGGTTAACCTTACCTTCTTCCCAATGCATTTCTTGGGGTTAGCAGGGATGCCACGCCGAATTTTGGACTATCCAGACGCCTTCGCGGGTTGGAACGCTGTGGCTAGTTTCGGGAGCTACGTTAGTGCCCTTAGCTTTGTTTATTTCTTC
Rotundella_rotunda  				CGTTGGCTTACGAGCACGAATGCAAAAGACATTGGTGTTCTTTATCTTGTATTTGCAGCATGGAGTGGGGTTATTGCAACAACCATGAGTATGTTGATCCGTATGGAGTTGAGTAGTCCTGGTCCAGGTGTCTTGGCTGGAAATGGACAGCTTTATAACGTATTGATTACAGCCCACGGTTTGCTTATGTTGTTTTTTGCGGTTATGCCGGCTTTGATGGGAGGCTTTGGTAACTGGTTGGTCCCAGTTATGATTGGAGCTCCAGATATGGCATTTCCACGTATGAATAACATTTCTTTCTGGGTTTTGCCAAGCAGTATGACTTTGTTGTTGTTGAGTGCTCTTTGTGAGCAAGGTGCTGGTATTGGATGGACAGCCTATCCACCTCTTAGTAGCGCTCTTAGCCATTCTGGGGCTTCTGTGGATTTGGCTATTTTTAGTCTACACGTGGCTGGGGTTGGCTCTATTTTGGGTTCTGTTAACTTTTTGGTTACAGTTGCAAACATGCGTGCCCAAGGGATGACTATGTATCGCGTCCCTTTGTTTGTTTGGTCTCTTATTTTTGTTAGCATTTTGTTGATTGGTTCTTTGCCAGTCTTTGCGGCAGGCTTGACCATGTTGTTGACGGATCGAAACTTTAATACAAGCTTTTTCTTGCCAGCCGGTGGAGGAGACGTTGTTTTGTACCAACATTTGTTTTGGTTTTTTGGTCACCCCGAAGTATACGTTTTGATTCTACCAGCTTTTGGTGTGGTGAGTCATGTATTGTCTTTCTTTTCCCGTAAACCAGTCTTTGGTTATGTTGGAATGGTCAACGCTATGGGGGCCATTGCTGTACTCGGCTTTTTGGTATGGAGACATCATATGTTTACGGTAGGTCTTGATGTAGATACACGAGCTTATTTCACCAGTGCGACCATGATTATTGCTGTACCAACTGGGATTAAAATTTTTAGTTGGTTGAGAACCATGTATGGAGGTAGTCTTTGGATGACAACTCCTATGATGTTTGCCATTGGTTTCTTGGTTTTGTTCACCTTGGGTGGTTTGACTGGTATCGTTCTAGCGAATGCTGGTGTCGATGTGTCCTTGCATGATACTTATTACGTGGTGGCTCATTTCCATTATGTGCTTAGTATGGGTAGAGTCTTTGGCATTTTTGCTGCTTACTATTTCTGGGTAAGTAAAATTACAGGATGTCAGTATCCAGAGCACCATGGTCAAGCACACTTTTGGCTCTTTTTTGTAGGCGTAAACCTAACCTTCTTTCCTATGCATTTCCTCGGATTGGCAGGGATGCCACGTCGTATTATTGACTATCCGGATGCTTTTAGAGGATGGAATATGGTTGCAAGTTTTGGAAGTTATGTAAGTGCATTGAGCTTTCTTTACTTCTTC
Scenedesmus_obliquus  				CGATGGTTTTGTAGTACAAACGCTAAAGACATTGGAATGATGTATTAGGTCTTTGCAAGGTGGTCTGGTGTAATTGCTACTACAATGAGTTTGTTGATTCGAATGGAATAGAGGAGTACAGGTCCTGGTATTTTGGCAGGAAATGGACAACTTTATAATGTGTAGATTACAGCACACGGATTGTTGATGTTGTTCTTTGTTGTAATGCCTGCATAGATGGGTGGATTCGGTAACTGGCTTGTTCCGGTTATGATTGGAAGGCCAGACATGGCATTTCCTCGAATGAACAACATTAGTTTTTGGGTTTTGCCTATGGGAATGATCTTGTTGTTGTTGAGTGCTTTGGTTGAGCAAGGACCTGGAGTAGGATGGACAGCATATCCTCCTCTTAGTAGTGCTTTGAGTCACTCTGGGGCTTCTGTTGACTTGGCAATTTTCAGTTTGCATATTATTGGTATTGGAAGTATTTAGGGATCTATTAATTTCTAGGTAACTGTTGCAAACATGCGTGCTCAAGGAATGACTTTGTATCGAGTACCTCTCTTTGTATGGGCATTGTGCTTTGTAAGTATTTTGTTGATTGGAAGTCTTCCTGTATTTGCAGCAGGATTGACAATGCTTTAGACAGACCGTAATTTCAACACAAGCTTTTTCTAGCCTGCTGGTGGAGGTGATGTTGTTTAGTATCAGCACTTGTTCTGGTTTTTTGGTCACCCTGAAGTATATGTTTTGATCTTGCCTGCGTTTGGTATTGTTTCTCATGTATAGAGCTTTTTTGCACGTAAACCAGTATTTGGTTATGTTGGAATGGTAAATGCAATGGGTGCAATTGCCGTGTAGGGGTTCTAGGTGTGGGCTCACCACATGTACACTGTAGGATTGGACGTTGATACACGTAGGTACTTTACTAGTGCAACAATGATTATTGCAGTTCCTACTGGAATTAAAATTTTCAGTTGGCTTAGGACTTTGTATGGGGGATCCCTTTGGCTTACAACTCCAATGTTGTTTGCTTTGGGCTTCTTGGTATTGTTTACCATTGGAGGTCTTACAGGAATTGTATTGGCAAATGCTGGAGTTGATGTTGCATTGCACGATACTTATTATGTAGTAAGGCACTTCCACTATGTATTGAGCATGGGAGCTGTTTTTGGAATTTTCAGGGCATTTTATTTCTGGGTTAGCAAGCTTACCGGTTGCCAATACCCTGAGCACCATGGACAAAGGCATTTCTTCTTGTTTTTCTTGGGAGTGAACCTTACTTTCTTCCCACAACACTTCCTCGGGCTTGCTGGTATGCCACGTCGTTACCTTGACTATCCAGATGCATTTTTGGGGTGGAACGTGGTAAGTAGTTATGGTTCTTACTAGAGCGCAATTAGTTTTGTATACTTTTTC
Stauridium_sp  						AGGTTTACTTGTTCCACGAACTAGAAAGATATTGGAGTTATGTATCTAGTATTTGCTGCTTGGTCTGGAATTGTGTAGACAACAATGAGTATGTTGATCCGTATGGAATTATCTAATCCAGGTCCAGGAATTTTAAATGGAAACGGACAACTTTATAATGTTTTAATTACAGCTCACGGTTTGTTAATGTTGTTTTTTGTAGTAATGCCAGCATTAATGGGTGGGTTTGGTAATTGGTTAGTTCCAGTAATGATTGGTTAGCCTGACATGTAGTTCCCACGTATGAATAATATTTCCTTTTGGGTTCTACCAAGTAGTTTGACTTTGTTATTACTAAGTAGCCTTGTTGAACAAGGTGCTGGTGTTGGTTGGACTTAGTACCCACCACTGAGTAGTGCATTAAGTCACTCTGGTGCATCTGTTGATTTGGCAATTTTTAGTTTGCATGTAGCAGGTGCTGGTAGTATCATGGGTTCTATTAACTTTTTGGTAACTGTTGCAAATATGCGTGCGCAAGGAATGACTTTATATCGTCTCCCATTATTTGTTTGGGCACTATGTTTTGTAAGTATTTTACTAATTGGAAGTCTTCCTGTGTTTTAGGCTGGTCTAACTATGTTACTAACAGATCGTAATTTTAATACAAGCTTTTTCTTACCAGCCGGAGGTGGTGATGTAGTACTATATCAACATTTGTTTTGGTTCTTTGGCCATCCTGAAGTTTATGTATTGATTCTTCCGTAGTTTGGAATTGTAAGTCATGTACTTAGTTTCTTTGCACGTAAACCTGTTTTTGGATATGTAGGTATGGTAAACTAGATGGCATAGATTGCAGTTCTAGGATTCCTTGTATGGGCGCATCACATGTACACAGTGGGATTAGATGTAGATACCCGCGCGTATTTTACAAGTTAGACCATGATTATTGCAGTGCCGACTGGAATTAAAATCTTCAGTTGGTTAGCCACTCTTTACGGAGGTAGTTTATGGCTAACAACCCCTATGCTATTTGCTCTTGGATTTCTAGTATTGTTTACAATTGGTGGACTTACTGGAATTGTATTAGCAAATGCTGGGGTAGATATTGCACTACATGATACATATTATGTTGTTGCGCATTTCCACTATGTATTAAGCATGGGATAGGTATTTGGTATTTTTGCTGCTTTCTATTTTTGGGTAAGTAAAATTACTGGATGCCAATACCCAGAAGCACATGGTAATGCTCACTTTTGGTTATTCTTTGTAGGTGTGAACTGTACTTTCTTCCCAATGCACTTCTTAGGTCTATAGGGTATGCCACGTAGGTATTTAGACTACCCTGATGCATATGCTGGATGGAATGTTGTTGCAACATTTGGAAGTTATATCAGTGCATTAAGTTTTATCTACTTCTTC
Stigeoclonium_helveticum  			CGTTGGATTTTCAGCACAAACCATAAGGACATTGCTATACTATACCTAATATTCGCCGCATGGAGCGGTGTTATGGGTACAACTATGTCAGTTCTTATCCGTATGGAATTGAGCGCGCCAGGTCCTCAAATATTTAATGGAAATGGTCAACTATATAACGTTATCATAACAGCTCATGCTTTGCTTATGATTTTTTTTTTAGTAATGCCAGCACTTGTAGGAGGTTTAGGTAACTGGTTAGTACCTATTTTAATAGGTGCGCCAGATATGAGTTTTCCACGAATGAATAATATTTCATTCTGGTTACTTCCTCCTTCACTAATTCTTTTATTATTATCATCATTAGTAGAACAAGGTGCGGGTACTGGTTGGACTGTATACCCACCTTTATCATCAGTACTTAGCCATAGTGGAGCGTCTGTAGACTTAGCTATTCTAAGTTTACACGTAGCTGGGGCTAGTTCTATATTAGGAGCTATAAACTTTATGGTTACTATTTTAAATATGAGAGCACAAGGTATGAGCATGTATAGAATTCCATTATTTGTATGGTCTATCTTTTTAACAGCCATATTATTAGTTCTTTCAGTTCCAGTTTTAGCTGCTGGATTAACTATGCTACTTACTGACAGAAACTTTAATACAAGTTTCTTCTTACCAGCCGGTGGTGGTGATGTTATTTTATTTCAGCATCTTTTCTGGTTTTTTGGCCATCCTGAAGTTTATATTTTAATATTGCCTGGTTTTGGAATAATAAGCCATGTAATTAGTTTTTTTAGTAAAAAACCAGTATTTGGTTACATGGGTATGGTAAATGCTATGGGTGCTATTGCAATCCTTGGATTTATCGTATGGGCTCATCACATGTTTGTTGTAGGTCTT------GATACAAGATCATATTTCACTGCAGCTACAATGATTATAGCTGTACCTACAGGTATCAAAATATTTAGCTGGTTAGCTACTATGTATGGTGGAAGCCTTTGGTTAACTACACCAATGTTATTTGCAATCGGATTCCTATTCCTATTTACAATTGGTGGGTTAACTGGTATTGTACTTGCTAATGGCGGTATAGACATCGCTATACATGATACTTATTACGTAGTGGCACATTTCCATTACGTATTAAGCATGGGTGCTGTTTTTGCAATGTTTGCTGGTATTTACTTTTGGTTAAGTAAAATAACTGGTTGTACTTACCCAGAATCACATGGTCAAACACATTTCTGGTTATTCTTTTTAGGAGTAAATATTACATTCTTTCCTATGCACTTCTTGGGTCTAGCAGGAATGCCTAGACGTATATTTGACTATCCTGACGCTTTTGCTCCTTGGAATGCTATTGCTTCTTTTGGAAGCTACTTGTCTGCGATTTCTGGTGTATACTTTTTT

[cox2a nchar=363]
Atractomorpha_echinata  			GCTGACGCACCTACACCATGGCAAGTATCTTTTCAAGATCCTGCAACATCATCTGCCGAAGGGATCATTGATCTACACGGGGATATTCGGTTTTTTATGATTGTTATCGCTACACTAGTTGTTTGGTTAATTTTGCGCATTTGTACAGCATTTCATTATAGTTCTCAAAAATTGCCAGAAGATTTTAACCACCATACTAATCTAGAGCGGGTTTGGGCCATTATACCTAGTATTATTGTAATCCGGATAGCTCTACCTTCACGGACACTAATCTACAGTTTTGATGACCGGATTGGACGTCCTGCTCTGACTGTGAAAGTAATTGGCCGTCAATGGTTTTGGAGTTATGAAATGAAAGAACAT
Bracteacoccus_aerius  				GCAGATGCTCCGACAGCCTGGCAAATGGGTTTTCAAGACGCTGCTACGAAAGCAATGCAAGGTATCGTCGACCTTCATAACGATATGTGCTTTTTTTTGATTAGGATTTTGGTGTTGGTTTTGTGGCTTGGTGCGCGCATTGTGGTGAGTTTTCATCACACTCGCCAACTTGTGCCAGAACGTTTCAATCACCACACCAATTTGGAGTTGGTTTGGGCGATTCTTCCGAGTCTCGTGGTGACTCTCATCGCTTTGCCGTCCCTGACGCTGATTTACAGTTTCGACGATTTGGCCGCGGAACCCGCACTCACCGTAAAAGTTGTGGGACGCCAATGGTACTGGTCTTATGAAATGAAAGAACAC
Bracteacoccus_minor  				GCAGATGCTCCAACGCCGTGGCAAATGGGGTTTCAGGACTCTGCGACTAAAGCAATGCAAGGGATTGTCGATCTCCATAACGACATGTGTTTTTTCTTGATTAGGATTTTGGTGTTGGTTCTGTGGCTAGGTGCGCGAATTGTGGTTTCTTTCCACCACACGCGTCAACCGGTGCCAGAACGCTTCAACCATCACACCAATTTGGAGTTGATTTGGGCGATTCTTCCGAGTCTAGTAGTGACTCTAATCGCTTTGCCGTCTTTGACGCTGATTTACAGTTTCGACGACTTGGCTGCAGAACCGGCGCTGACTGTTAAAGTCGTAGGGCGTCAATGGTATTGGTCTTACGAAATGAAAGAACAT
Chlorotetraedron_incus  			GCAGACGCTCCTACTCCATGGCAAATGCTGTTTCAAGATCCAGCAACTGCAGCTATGGAAGGTATTGTGGATTTGCATCATGACATCTGTTTCTTCTTGATTACTATTTTGGTTTTGGTTCTTTGGTTGGGTGCTCGTATTGTATATAGTTTTCATCACACTCGTATGCCAGTACCAGAACGTTTCAATCATCATACCAATTTGGAATTGATTTGGGCTATTTTGCCAAGTCTTGTTGTTACTTTGATTGCTTTGCCTTCTTTGACTCTAATTTATACTTTTGACGATTTGATTGCAAAACCTGCATTGACTGTTAAAGTTGTTGGAAAACAATGGTACTGGTCTGTAGAAATGAATGAACAC
Chromochloris_zofingiensis  		GCAGATGCGCCACATCCATGGCAATGTGGCTTCCAAGATCCTGCAACAGCAGCAATGGAAGGTCTAGTGGATTTGCACCATGATATTATGTTTTTTCTAATTCGGATTGTGTGTTTGGTTGGATGGTTGGGTTATCGTATTGTTAAAGAATTTCATTATACTCGTCAACCAATGCCTGAACGTTTTAATCATCACACAAATTTGGAATTGGTTTGGGCTTTGTTGCCTGGTATTATTGTTATTAGGATTGGTTTTCCATCTTTGACATTGATTTATACTTTTGAAGATCGGATTGCTCGTCCCGCTTTGACTATCAAAGTTATTGGACGCCAATGGTATTGGTCTTATGAAAGGGCTGAACAT
Hydrodictyon_reticulatum  			GCAGATTAGCCGACCCCATGGCAAATGTTGTTTCAAGATCCTTAGACATCTAGCATGGAAGGTTTGGTTGATTTGCATCATGATATTTGTTTCTTTTTGATTACTATTTTAATTTTGGTGCTTTGGTTAGGTGTGCGTATCGTCTATAGTTTTCACCATAGTCGTATGCCAATGCCTGAACGTTTTAATCATCACACCAACCTTGAATTGATTTGGGCAATTTTGCCTAGTCTAGTTGTAACATAGATTTAGTTACCTTCTTTGACTCTAATTTATACTTTTGATGATTTAATCTAGAAACCAGCGTTGACTGTTAAAGTGATTGGTAGACAATGGTTTTGGGTATATGAACTCGATGAACAT
Kirchneriella_aperta  				GCGGATGCACCAACTCCATGGCAGATGGGTTTTCAAGACCCAGCGACTGCGAGTATGGAAGGTATTATTGACTTGCATCACGATATTTGTTTTTTTTTGGTGGTGATTTTGGTATTAGTTTTGTGGTTGGGTGCTCGTATCGTTACAAGTTTTCATTATACTAAGCAACCTGTTCCAGAACGTTTTAATCACCATACAAATTTGGAATTAGTTTGGGCTATTTTGCCAAGCCTTATTGTAACTTTGATTGCGTTGCCATCTTTAACATTGATTTATACTTTTGATGATCTTGTGGCAAAACCAGCACTCACTGTTAAAATTATTGGTCGACAATGGTTTTGGAGTTATCAAATGAAAGAACAT
Mychonastes_homosphaera  			GCAGATGCTCCATCTGCTTGGCAAATGGGATTTCAAGATCCAGCGACAGCTGCGATGGAAGGGATCGTGGACTTGCACCATGATATCTGTTTCTTTTTGGTCACCATCTTGGTTTTGGTTTTGTGGTTGGGAGGACGAATTGTGATTGGGTTTCACCACACTATTCAACCTATGCCCGAACGCTTCAACCATCACACCAATTTGGAATTGGTTTGGGCAATCTTGCCTAGTATTATTGTAACTTTGATCGCCCTACCCTCTTTGACTCTGATTTACACTTTTGACGATCTAGTAGCACGACCTGCTCTAACTGTCAAAGTGGTTGGGTTCCAATGGGGTTGGCGATATGAAATGAAAGAACAC
Neochloris_aquatica  				GCTGATTAGCCAACTCCTTGGCAAATGCTATTCCAAGATCCATAGACTTAGGCAATGGAAGGTATTGTTGATTTGCACCATGACATTTGTTTCTTTTTGATTACTATTTTGATTCTGGTATTGTGGCTAGGTGCTCGTATCGTGTACAGGTTCCACCACACCCGTATGCCAGTTCCAGAGCGATTTAACCACCACACAAGTCTTGAGTTGATTTGGGCGATTTTGCCGAGTTTGGTTGTTACTATGATTTAGTTGCCGTCTTTGACTTTGATTTACACTTTTGATGACTTGATTTAGAAACCAAGGCTAACAGTGAAAGTTGTTGGTTAGCAATGGTATTGGCGTTATGCTATGGACGAACAT
Ourococcus_multisporus  			GCTGATGCGCCTTCTCCATGGCAGATGGGTTTTCAAGATCCAGCGACTGCAAGCATGGAAGGTATTATTGATTTGCATCATGATATTTGTTTTTTTTTGCTAGTGATTTTGGTTTTGTGTCTGTGGTTGGGTGTTCGTATTGTAACTAGTTTTCATTACACTAAACAACCTATGCCAGAACGATTTAATCACCACACCAATCTGGAATTGGTGTGGGCTATTTTGCCGAGTCTTATTGTAACTCTTATTGCATTGCCATCTTTGACATTGATTTATACTTTTGATGATCTTGTGGCAAAACCAGCACTTACTGTAAAAGTGCTGGGTCGTCAATGGTATTGGTCTTACCAAATGAAAGAACAT
Pediastrum_duplex  					GCAGATTAGCCAACCCCATGGCAAATGTTGTTTCAAGATCCTTAGACAGCTAGCATGGAAGGTTTGGTTGATTTGCATCATGATATTTGTTTCTTTTTGATTACTATTTTAATTTTGGTGCTTTGGTTAGGTGCGCGTATTGTCTATAGTTTTCACCATAGTCGTATGCCAATGCCTGAACGTTTTAATCATCACACCAACCTTGAATTGATTTGGGCAATTTTGCCTAGTCTAGTTGTAACATAGATTTAGTTACCATCTTTGACTTTAATTTATACTTTTGATGATTTAATCTAGAAACCAGCGTTGACTGTAAAAGTTGTTGGAAGACAATGGTTTTGGGTATATGAACTCGATGAACAT
Pediastrum_duplex_ALG24  			GCAGATTAGCCAACCCCATGGCAAATGTTGTTTCAAGATCCTTAGACAGCTAGCATGGAAGGTTTGGTTGATTTGCATCATGATATTTGTTTCTTTTTGATTACAATTTTAATTTTGGTACTTTGGTTAGGTGCGCGCATTGTCTATAGTTTTCACCATAGTCGTATGCCAATGCCGGAACGTTTTAATCATCACACCAACCTTGAATTGATTTGGGCAATTTTGCCAAGTCTAGTTGTAACATAGATTTAGTTACCATCTTTGACTCTAATTTATACTTTTGATGATTTAATCTAGAAACCAGCGTTGACTGTTAAAGTAATTGGAAGACAATGGTTTTGGGTATATGAACTCGATGAACAT
Pediastrum_duplex_ALG27  			GCAGATTAGCCAACTCCATGGCAAATGTTGTTTCAAGATCCTTAGACATCTAGCATGGAAGGTTTGGTTGATTTGCATCATGATATTTGTTTCTTTTTGATTACTATTTTAATTTTGGTGCTTTGGTTAGGTGCGCGTATTGTCTATAGTTTTCACCATAGTTGTATGCCAATGCCTGAACGTTTTAATCATCACACCAACCTTGAATTGATTTGGGCAATTTTGCCTAGTCTAGTTGTAACATAGATTTAGTTACCATCTTTGACTCTAATTTATACTTTTGATGATTTAATTTAGAAACCAGCGTTGACTGTTAAAGTGATTGGAAGACAATGGTTTTGGGTATATGAACTCGATGAACAT
Pediastrum_duplex_ALG29  			GCAGATTAGCCAACCCCATGGCAAATGTTGTTTCAAGATCCTTAGACAGCTAGCATGGAAGGTTTGGTTGATTTGCATCATGATATTTGTTTCTTTTTGATTACTATTTTAATTTTGGTGCTTTGGTTAGGTGTGCGCATTGTCTATAGCTTTCACCATAGTCGTATGCCAATGCCTGAACGTTTTAACCATCACACCAACCTTGAATTGATTTGGGCAATTTTGCCAAGTCTAGTTGTAACATAGATTTAGTTACCATCTTTGACTCTAATTTATACTTTTGATGATTTAATCTAGAAACCAGCGTTGACTGTAAAAGTAATTGGTAGACAATGGTTTTGGGTATATGAACTCGATGAACAT
Pseudomuriella_schumacherensis  	GCGGATGCTCCAACGCCTTGGCAAATGGGTTTTCAAGATCCAGCAACTGCGGCTATGGAAGGCATTGTGGATTTACACCACGATATATGCTTTTTCTTAATCACTATTTTGGTTTTGGTTTTGTGGTTAGGAATTCGTATTCTTGTAGGTTTTCACCACACACGTCAACCGGTGCCAGAACGTTTTAATCACCATACTACTTTGGAGCTAGTATGGGCAATCTTACCGAGTCTGGTTGTCACGTTGATTGCTTTGCCGTCTTTGACGTTGATTTACACTTTTGATGATCTAATAGCACGTCCTTCTTTAACCGTTAAAGTCATTGGACGTCAATGGTATTGGTCTTATGAAATGAAAGAACAT
Rotundella_rotunda 		 			AGAGACGCACCTACGCCGTGGCAGGCCCTTTTTCAAGATCCAGCAACAGCGGCTGCAGAAGGAATTTTTGATCTTCACCACGATATTTGTTTTTTTTTGATCACCATTTTGGTTCTTGTTTTTTGGTTGGGGGCTCGTATTCTTTATAGCTTTCATCATACGCGTCAACCTGTTCCCGAGCGTTTTAATCATCACACCAACCTTGAATTGGTATGGGCGGTTCTTCCTTCTCTTATCGTGACTCTTATTGCCTTGCCTTCTCTAACTTTGATCTATACTTTTGATGACCTTGTCGCACGACCTTCTTTGACTGTTAAAGTCATTGGTCGTCAGTGGTACTGGTCTTATGAGATGAAAGAGCAT
Scenedesmus_obliquus  				GCAGATGCACCTATGGCGTGGCAGAAATTGTTTCAAGACCCTGCAACGTCCAACATGGAAGGAATTGTAGACCTTCACGCAGATATTTGCTTTTTTTTGATTGTAATTTTGGTTTTGGTTTTGTGGCTCGGAGCTCGAATTCTTGTAAGTTTTCATCACAACTTGCAACCTGTACCAGAGCGTTTTAACCACCACACTTCTTTGGAATTGGTTTGGGCAATTTTGCCTTCTGTTATTGTAACATTGATTGCATTGCCTTCCTAGTCTCTTGTGTATACTTATGATGATTAGGTAAGTAAACCCGCATTGACCGTGAAGGTTACTGGGCGTCAGTGGTATTGGAGCTACGCTATGAATGAGCAT
Stauridium_sp  						GCAGATTAGCCAACTCCTTGGCAAATGTTGTTTCAAGATCCTTAGACAGCAAGTATGGAAGGATTGGTGGATTTGCATCATGATATTTGTTTCTTTTTGATTACAATTTTAATTTTGGTACTTTGGTTAGGTGCACGTATTGTATATAGTTTTCATCACAGTCGTATGCCTATGCCAGAACGCTTTAATCATCATACAAACCTTGAACTAATTTGGGCGATTTTACCAAGTCTAGTTGTAACTTAGATTTAGTTACCTTCTTTGACTTTGATTTACACTTTTGACGATCTTATTTAGAAACCAGCGTTAACAGTTAAAGTTATTGGAAGACAATGGTTCTGGGTATATGAACTCGATGAACAT
Stigeoclonium_helveticum  			GCAGATGCTCCTGTAGCATGGCAAATGGGTTTTCAAGACCCTGCAACAGCTAATATGCAAGGCATAGTTGATTTGCACCATGATATTGTTTTTTTTATGATTGTAATATTTACTGTAGTTTGTTGGATAGGTTCTAAGATATTGTATAGATTCCACTATACAAATCAATCTTTACCAGAACGTATAAATCACCATACTAACTTAGAGTTGATATGGTCTATACTACCAAGTTTAATAATTCTGTCAATTGCTTTTCCGTCTCTGACTCTAATATACAGCTTAGATGATCAAGTAGAGACTCCTGGTCTTACTGTTAAAATAGTAGGACGTCAGTGGTACTGGAGTTATGAAATGCGTGATCAT

[cox3 nchar=741]
Atractomorpha_echinata  			CACCCTTATCATTTAGTAGACCCTAGTCCATGGCCTGCACTTACTAGTTTGTCGGTAGCAGTGCTATGTCTGGGCCTTGTTTTATACTTTCATCGCTATGCATATGCCGGACTGGTGCGGGTGTGTGGGCTTTTCTTTTTAGTATTTCACATGATGGTATGGTTTAGAGACGTCTTTAGAGAGACTGCTCGCGTTCAATCTGGGCTACAACTTGGAATGTACTTTTTTATTACCACAGAAATTATGTTTTTTGTAGGTCGGTTGTGGGCTTTCTTTCATGCAGCACGGATGCCGCCAGTACAAATAGGTCTTCAGTGGCCACCTGTAGGTATTACTCCTGTGTGGGCAGAGCGGCCAGCACGGAATACTGTATTGCGGTTTACTTCTTATCGGACAGCAAATGCTGCCAAATATGGGCGGGAGCAAAACAAACGAAATTTTAGTTTACGGAATTTAGTACGGACTATTCTATTAGGTTTTCAGTTTTTACGTTACCAATATGAAGAGTATACTCACGCAGCGTTTACTATCAGTGACAGTGTTTTTGGTAGCAACTTTTATTTAACTACAGGGTTCCACGGCTTCCACGTACTTATCGGAGTTCTGTGGCTTTCTTATACACGGGTACGCTTTCGTACACAAACCCCGGAGCATGGGCTATGTATGCAACTTGGCATATTGTACTGGCATTTCGTTGACCTTGTGTGGATATTCCGGCTGGCTGGCGTGTACCGGTGGGGT
Bracteacoccus_aerius  				CATCCTTACCATCTAGTGGACCCAAGTCCATGGCCGGTGTTGACGAGTTTGTCTGCATTGTGGTTGGCTATGGGCATGGTTTTGAGTTTTCACAAATATGCTGCTGGCAGCACAGTGTTGACTTTCGCTGGGATCAGTTTGGTTTACACCGTCAGCTTGTGGTGGCGCGATGTAATGCGCGAAACCACCAAAGTGAAACGCGGTTTGAAGTGGGGAATGATGGTATTCATCGTCACTGAAGCCATGTTTTTCGTGGGATTGTTGTGGGCATTCTTGAACGCAGCTCTGATGCCGAGCGTTCAGATCGGCATGGCTTGGCCTCCAGTCGGAATTGTGCCAGTGTGGCACGCTCGTCCGATTCTCAATACTTGGTTGCTGTTGGCTTCTTATTTCAGTGCGAATGCTGCGAAGCACTCTCTGGATGCGGGAGACCGCAAAGGCTGCGCGATCAATTTGAGGATCACGATCGCGTTGGGTTGCATGTTCACTTTCTATCAATATTTGGAGTACAGTGAAGCCGCTTTCACCTTCAGTGACTCCATTTTTGGTAGCACTTTCTATTTGTCTACTGGTTTTCACGGATTCCACGTGATCGTCGGTTTCTTGTATCTGACAGTGTGCTTGTTCACCCTGAAAGACGCGAGTGCAACTCAATCCACAGCTTTGGATCTGGCCGTGCTTTATTGGCACTTTGTGGATATCGTTTGGGTGTTCATTCTCACTTTGGTTTACGTGTGGGGC
Bracteacoccus_minor  				CACCCTTACCACCTGCTGGACCCGAGTCCGTGGCCAGCGCTGACTAGTTTGTCTGCTTTGTGGCTGGCTTTGGGAATGGTGTTGAGTTTTCACAAGTATGCCGCTGGCAGCACAGTGTTGACTTTCGCTGCAATTAGCTTGGTATACACTGTAAGCTTGTGGTGGCGCGACGTGATGCGCGAAACCAGCAAAGTGAAACGTGGTTTGAAGTGGGGAATGATGGTGTTCATCGTTACTGAAGCTATGTTTTTCGTTGGTTTGTTGTGGGCGTTCTTGAACAGGGCTTTGATGCCGACGGTTCAGATTGGAATGAGGTGGCCTCCTGTGGGCATTGTTCCAGTCTGGCACGCTCGTCCGATTCTGAACACTTGGTTGCTGTTGGCTTCTTATTTCAGCGCGAATGCTGCGAAGCATGCGTTGGATGCAGGAAACCGTCAACGTTGTGCAATCAATCTGAGGATCACAATTGGTTTGGGTTGCTTGTTCACTTTCTACCAATATTTGGAGTACAGTGATGCAGCTTTCACTTTCAGTGATTCTATCTTTGGAAGTACCTTCTACCTATCTACTGGTTTCCACGGTTTTCACGTGATTGTAGGTTTCTTGTATCTGACAGTTTGTTTGTTTACTCTGAAAGATGCGAGTGCATCTCAGTCCACGGCTCTGGACTTGGCAGTACTTTATTGGCATTTCGTAGACATTGTCTGGGTGTTCATCTTGATTTTGGTCTATGTGTGGGGT
Chlorotetraedron_incus  			CATCCGTTTCATTTGGTAGATCCTAGCCCTTGGCCAGCTTTCACTAGTATGTGCATGTTGTGGCTTACTTTGGGACTTGTTCTATATTTCCACAAATATAGTGCAGGGGGAACTGTATTGCTAACAGCTCTTGTAAGGTTGGTATATACAGCTAGCTTGTGGTGGCGTGATGTGTTTCGTGAAACTTCCAAAGTGAAAGATGGTTTGCATTTGGGAATGATTTTGTTTATTGTTAGTGAGGCTATGTTCTTCGTAGGTTTGCTTTGGGCTTTCTTGCATGCTTCTTTGATGCCTACAGTACAAATTGGTATGGCTTGGCCACCAGTAGGTATTGTACCGGTTTGGACCCGTCGTCCTACTTTGAACACTGTTTTGCTAGCTGCTTCTTACTTTACAGCTAACGCTGCAAAACATGCTTTGGATAAAGGAGATAAAAGTAGTTGTCGAAACATGTTGATTTTGACTATTTTCCTAGGAGCTTTCTTTAGTTTCTATCAATATCTAGAGTATGGCGGAGCAGCATTTACTTTCAGTGATTCTGTTTTTGGGAGTGCTTTTTATTTGTCTACTGGTTTCCACGGTATGCACGTAATTATTGGATTCTTGTATTTGGCTGTTTGTTTGTTTACATTGAAACAAACATTCCCTGGTCGTTCTACTGCACTAGACTTGGCTATCCTATATTGGCATTTCGTCGATATTGTTTGGGTATTCGTTTTTGCTTTGGTCTACGTTTGGGGT
Chromochloris_zofingiensis  		CATCCTTATCATAGGGTGCCTCGGAGTCCTTGGCCTTTTCTTGCCTCTTTGGGTGCTTTGTGGCTAACCCTAGGCTTGGTTCTGTATTTTCACCAATATAATAGGGGTGGTACAGTGGTAGTTGGAGGTTTGTTGTATTTGGTCTATGTTGCTGGTCGTTGGTGGGCTGATGTTTTGCATGAAACTAGCAAAATTCAAAATGGATTGTATCTAGGTAGGATTCGGTTTATTGTCACTGAAGCAATGTTTTTTGTAGGATTGTTGTGGGCTGTTGTACACGCAGCACTAATGCCTACAGTACAAGTTTTTAGGTCTTGGCCACCTGTAGGTATTGTACCTATTTGGACTGGTCGACCTATGCTAAATACTGTGATTTTGGCAACTAGCTTTTTTACTGCTAATGCAGCAAAACATGCTTTGAATAATCACAATAAAAAATTGTGTGGTATTTATCTAGCCATTACTATTGGTTTGGGTAGGTTGTTTTCTTACTACCAATATTTGGAATATTCCGATGCTGCCTTTACTTTTAGTGACTCTGTTTTTGGAAGTACTTTTTATTTGAGTACTGGTTTTCACGGAATGCACGTCATTCTTGGTTTTCTATATCTTGCAGTTTGCTTGTTCCAATTGAAAACTATGTATCCAGGACGTAGCCTAGCACTTGATCGGGCGTTGCTATATTGGCACTTTGTTGATCTAGTTTGGGTTTTCATTAGGATCATTGTTTACGCTTGGAGC
Hydrodictyon_reticulatum  			CATCCTTTTCATTTAGTAGACCCTAGTCCTTGGCCAGCATTTACAAGTTTATGTATGTTATGGTTATAGGTTGGTCTTGTTTTGTATTTTCATAAATATAGTGCAGGAGGCACTGTATTAGCAATGTAGCTACTTGGTCTTATTTATGCAACAAGTGTTTGGTGGCGTGACGTATATCGTGAAACCTCTAAAGTAAAAGATGGGCTTTATCTAGGTATGATTTTGTTTATTGTTAGTGAAGCTGTTTTCTTTTAGGGACTATTGTGGGCTTTCTTAAATTAGGCTCTAATGCCAACAGTACAAATTGGTATGGCTTGGCCACCTGTAGGTATTGTACCTGTTTGGACTCGCCTACCTACATTGAATAGTGTGCTACTTTAGGCGTCTTATTTTACAGCAAACTAGGCAAAACATGCAGTAGATAGCGGTAAAATGACCCATTGTCGAAATATGCTACTTCTTACTATTTTGCTTGGTGTACTTTTCAGCTATGAGCAATATAGAGAATACATTGGGTAGCCATTCACTTTCTCTGATAGTGTTTATGGTTCCACTTTTTATTTATAGACCGGTTTTCACGGAGCTCACGTTATTATTGGGTTCCTTTACTTGGCCGTATGTCTAGCTACTTATAAAATGGCAGGTCCAGGACGTTCCACTGCTTTGGATTTGTCTATTTTGTATTGGCACTTTGTTGATCTTGTATGGGTACTAATTTTTGCTCTTGTATATGTTTGGAAT
Kirchneriella_aperta  				CATCCTTATCATTTGGTGGACCCGAGCCCATGGCCAGCGATGACAAGTTTCTGTTTGTTGTGTTTGGCTTTAGGTTTGGTTTTGTATTTTCATAAATATGCGGCTGGAGGATCTTTGTTATGTGTTGCTTTGAGTAGTCTTGTTTATGCTGCAAGTTTGTGGTGGCGTGATGTGATTCGAGAAACGTCTAAGGTTAAGGAAGGTTTGCATTTGGGGATGATTTTATTTATTGTATCTGAGGCAGTCTTCTTTGTTGGTTTGTTGTGGGCTTTCTTGCACGCGGCGTTGATGCCAACGGTAAGTTTAGGGATGGCGTGGCCTCCCGTTGGTGTTGTTCCAGTGTGGACGCGACGTCCAAGTCTGAACACAGTTTTGTTGGCGGCTTCTTACTTTAGTGCCAATGCTGCTAAACATGCGATCGATCAAGGTCAAAAACAAGCGTGTGCTTATAATTTGGCATTAACTATTGGATTGGGAATGTTGTTTACAGGTTATCAATATCTTGAATACAGTGGTGCTGCTTTTACTTTTAGTGATTCTATTTTTGGAAGCACTTTCTATTTGTCTACAGGATTTCATGGATTTCACGTTATTGTTGGTTTCCTTTATCTTGCTGTATGTCTATTAACGTTGAAAAACGCAGGTCCTGGTCAATCTACTGCTTTGGATCTTGCAGTGCTCTATTGGCACTTCGTGGATTTGGTCTGGGTTTTCATTTTTACTCTTGTTTATGTATGGGGA
Mychonastes_homosphaera  			CATCCTTACCACCTAGTTGACCCTAGTCCTTGGCCTGCCATGACTAGTTTGAGTGTACTATGGTTGGCTATTGGTCTAGTTCTATATTTCCATAAATATCAAGCTGGTGGAGTCGTACTCAGCCTAGCTTTGATGAGTGTGGTTTATATGGCTAGTGTGTGGTGGCGCGATGTTATGCGTGAAACTCCAAAAGTTAAAGACGGACTACATTTGGGAATGATTTTGTTTATCGTAACCGAAGCAATGTTTTTCGTAGGGCTTTTGTGGGCTTTTTTGCATGCAGCTTTGATGCCTACTGTTCAAATTGGAATGGCTTGGCCTCCTGTGGGAATTGTTCCCGTGTGGACTCGCCGACCTACTTTGAACACTGTATTGTTGGCTACTTCTTATTTCAGTGCAAATGCAGCTAAACATGCATTGGATCAAGGAGACCGTCAACGTTGCCGAATCAGTTTGATGATCACTATTGCTCTAGGTGTGCTCTTTACATTCTACCAATATCTAGAATATACAGGAGCTGCTTTCACCTTTAGTGACTCTATCTTTGGAAGTACTTTCTACTTGAGCACCGGATTCCACGGATTCCACGTGGTCATTGGATTCTTGTTCTTGACAGTTTGCTTGTTTACTCTAAGTGATGCAGGACCCAATCGCTGTACAGCCTTGGATCTAGCTGTCTTGTACTGGCACTTTGTTGACATTGTATGGATTGGAATCTTGAGTTTGGTATATATCTGGGGA
Neochloris_aquatica  				CATCCATATCATTTGTTGGACCCAAGTCCTTGGCCTTAGTTTACTAGCTTTTGTATGCTAACTTTGGCTCTAGGGTTGGTTTTGTATTTCCACAAATATACTGCGGGTGGTACTGTATTGCTTACTTAGTTGATTTTTTTGACTTATACTTAGAGTTTGTGGTGGCGTGACGTTATTCGTGAAACTTCTAAAGTAAAAGATGGGCTTTATTTGGGTATGATTTTGTTTATTGTAAGTGAAGCAATGTTCTTTGTAGGATTGCTTTGGGCATTCTTGCATTAGGCTTTGATGCCTACAGTAAGGATTGGTATGACTTGGCCACCAGTAGGAATTGTTCCTGTTTGGACTCGTCGTCCTACTTTGAACACTGTTTTGTTGGCATAGTCTTACTTTAGTTAGAACTACTCCAAATATGCTTTGGACACTGGAAATTACGCAGAATCTCGTAATATGCTAATTTACACCATTGCACTTGGTGTACTTTTCAGCTTTTACCAATATCTAGAATACAGTGGGGCTTAGTTTACTTTTAGTGACTCTGTATTTGGAAGCTAGTTTTATTTGTGTACTGGATTCCACGGTATGCACGTAATTATTGGATTTTTGTATTTGGTAGTTTGTCTATTTAATTTGAAATCTATGAGGCCTGGACGTTGCACCATGATGGATCTTGCGGTTCTTTATTGGCACTTCGTTGATCTAGTTTGGATTCTTATTTTCACTCTAGTTTATGTTTGGGGT
Ourococcus_multisporus  			CATCCATATCATTTGGTAGATCCGAGTCCTTGGCCTGTGATAACTAGTTTTTCTCTATTGTGTTTGGCTATGGGTTTGATTTTGTATTTTCATAAATATGCAGCAGGAGGTACTTTGTTGTGTATTGCTTTTGTAACTCTAACATATGCTGCAAGTTTATGGTGGCGCGATGTTATTCGCGAAACTTCTAAAGTAAAAGAAGGATTGCATTTAGGGATGATTTTGTTTATTGTATCTGAAGCTATGTTTTTTGTGGGTCTTTTGTGGGCTTTTTTGCATGCAGCACTAATGCCCACTGTAAGTGTTGGAATGGCATGGCCTCCTGTAGGAATTGTTCCTGTATGGACCCGTCGTCCAAGCTTGAACACTGTGTTGCTAGCAGCATCTTACTTTAGTGCAAATGCTGCAAAACATGCTATGGATCAAGGCCAAAAACAAGCATGTGCCTTAAATTTGGTGTTGACTATTGTTTTGGGAGTTTTGTTTACTGCATACCAGTATCTAGAGTACAGTGGAGCTGCCTTTACTTTTAGTGATTCTATTTTTGGAAGCACTTTTTATTTGTCTACTGGATTTCATGGATTCCACGTGATTGTTGGGTTTCTGTATCTTGCTGTTTGCTTGTTTACTTTGAAAAGTACTAGCCCAGGAAAATCTACTGCTTTGGATCTTGCTGTTCTTTATTGGCACTTTGTTGATTTGGTTTGGGTTTTAATTTTTACCTTGGTGTATGTTTGGGGA
Pediastrum_duplex  					CATCCTTATCATTTAGTAGACCCTAGTCCTTGGCCAGCATTTACAAGTTTATGTATGTTATGGTTATAGGTAGGTCTTGTTTTGTATTTTCATAAATATAGTGCTGGTGGCACTGTATTAACAATGTAGCTACTTGGTCTTATTTATGCAATAAGCATTTGGTGGCGTGACGTATATCGTGAAACCTCTAAAGTAAAAGATGGACTTTATCTAGGTATGATTTTGTTTATTGTTAGTGAAGCGGTTTTCTTTTAGGGACTATTGTGGGCTTTCTTACATTAGGCTCTAATGCCAACCGTACAAATTGGTATGGCTTGGCCACCTGTAGGTATTGTACCTGTATGGACTCGTCTACCTACATTGAATAGTGTGCTACTTTAGGCATCTTATTTTACAGCAAACTAGGCAAAACATGCAGTAGATAGTGGAAAAATGTCCCATTGCCGAAATATGCTACTTCTAACTATTTTGCTTGGTGTACTTTTCAGCTATGAGCAATATAGAGAATACATTGGGTAGCCATTCACTTTCTCTGATAGTGTTTATGGTTCCACTTTTTATTTATAGACTGGTTTTCACGGAGCTCACGTTATTATTGGCTTCCTTTACTTGTCTGTATGTCTTGCTACTTATAAAATGGCAGGTCCTGGACGCTCCACTGCTTTAGATTTGTCTATTTTGTATTGGCACTTTGTTGACCTTGTATGGGTACTAATTTTTGCTCTTCTATATGTTTGGAAT
Pediastrum_duplex_ALG24  			CATCCTTATCATTTAGTAGACCCTAGTCCTTGGCCAGCATTTACAAGTTTATGTATGTTATGGTTATAGGTTGGTCTTGTTTTGTATTTTCATAAATATAGTGCAGGTGGCACTGTATTAACTATGTAGCTACTTGGTCTTATTTATGCAACAAGCGTTTGGTGGCGTGACGTATATCGTGAAACCTCTAAAGTAAAAGATGGACTTTATCTAGGTATGGTTTTGTTTATTGTTAGTGAAGCTGTTTTCTTTTAGGGACTATTGTGGGCTTTCTTACATTAGGCTCTAATGCCAACAGTACAAATTGGTATGGCTTGGCCACCAGTGGGTATTGTACCTGTTTGGACTCGTCTGCCTACATTGAATAGTGTACTACTTTAGGCATCTTATTTTACAGCAAACTAGGCAAAACATGCAGTAGATAGTGGTAAAATGTCCCATTGCCGAAATATGCTACTGTTAACTATTTTGCTTGGCGTACTTTTCAGCTATGAGCAATATAGAGAATACATCGGATAGCCATTCACTTTCTCTGATAGTGTTTATGGTTCCACTTTTTATTTATAGACTGGTTTTCACGGAGCTCACGTTATTATTGGCTTCCTTTACTTGTCTGTATGTCTCTTAACTTATAAAATGGCAGGTCCAGGACGTTCCACTGCTTTGGATTTGTCTATTTTATATTGGCACTTTGTTGACCTTGTTTGGGTATTAATTTTTGCTCTTCTATATGTTTGGAAT
Pediastrum_duplex_ALG27  			CATCCTTTTCATTTGGTAGATCCTAGTCCTTGGCCAGCATTTACAAGTTTATGTATGTTATGGCTATAGGTAGGTCTTGTTTTGTATTTTCATAAATATAGTGCAGGTGGTACTGTATTAGCAATATAGCTACTTGGTCTTATTTATGCAACAATTGTTTGGTGGCGTGACGTATATCGTGAAACCTCTAAAGTAAAAGATGGACTTTATCTTGGTATGGTTTTGTTTATTGTTAGTGAAGCTGTTTTCTTTTAGGGACTATTGTGGGCTTTCTTAAATTAGGCTCTAATGCCAACAGTACAAATTGGTATGGCTTGGCCACCTGTAGGTATTGTACCTGTATGGACTCGTCTACCTACATTGAATAGTGTGCTACTTTAGGCATCTTATTTTACAGCAAACTAGGCAAAACATGCAGTAGATAGAGGTAAAATGTCTGATTGTCGAAATATGCTTATTCTTACTATTTTGCTTGGTGTACTTTTCAGTTATGAGCAATATAGAGAATACATTGGATAGCCATTCACTTTCTCTGATAGTGTTTATGGTTCCACTTTTTATTTATAGACAGGTTTTCACGGAGCTCACGTTATTATTGGGTTCCTTTACTTGTCTGTATGTCTAGCCACTTATAAAATGGCAGGTCCAGGACGTTCTACTGCATTGGATTTGTCTATTTTGTATTGGCACTTTGTTGATCTTGTATGGGTACTAATTTTTGCTCTTGTATACGTTTGGAAT
Pediastrum_duplex_ALG29  			CAACCTTATCATTTAGTAGACCCAAGTCCTTGGCCAGCATTTACAAGTTTGTGTATGTTATGGTTATAGGTAGGTCTTGTTTTGTATTTTCATAAATATAGTGCAGGTGGCACTGTATTAACAATGTAGCTACTAGGTCTTATTTATGCAATAAGCATTTGGTGGCGTGACGTATATCGTGAAACCTCTAAAGTAAAAGATGGACTTTATCTAGGTATGATTTTGTTTATTGTTAGTGAAGCTGTTTTCTTTTAGGGACTTTTGTGGGCTTTCTTACATTAGGCTCTAATGCCAACAGTACAAATTGGTATGGCTTGGCCACCTGTAGGTATTGTACCTGTATGGACTCGTCTGCCTACATTGAATAGTGTACTACTATAGGCATCTTATTTTACAGCAAACTAGGCAAAACATGCAGTAGATAGTGGTAAAATGTCCCATTGCCGAAATATGCTACTTCTAACTATTTTGCTTGGTGTACTTTTCAGTTATGAGCAATATAGAGAATACATTGGGTAGCCATTCACTTTCTCTGATAGTGTTTATGGTTCCACTTTTTATTTATAGACTGGTTTTCACGGAGCTCACGTTATTATTGGGTTCCTTTACTTGTCTGTATGTCTAGCAACTTATAAAATGGCAGGTCCAGGGCGATCCACTGCTTTGGATTTGTCTATTTTGTATTGGCACTTTGTTGACCTTGTATGGGTACTAATTTTTGCTCTTCTATATGTTTGGAAT
Pseudomuriella_schumacherensis  	CATCCTTATCATTTGGTAGATCCTAGTCCATGGCCTGCTTTAACCAGCCTTTCCGTTTTGTGGATGGCATTAGGATTAGTGCTATACTTTCACAAGTATGCAGGTGCTGGCACCGTGTTGTTGACAGGTCTAATCAGCGTTGCATACAACGCCTCTGTGTGGTGGCGTGATGTGATGCGTGAAACCACAAAAGTGAAGGATGGCTTGCATCTAGGCATGGTTTTGTTTATTTTGACCGAAGCTATGTTTTTTGTTGGGTTGTTGTGGGCTTTCTTACACGCAGCTTTGATGCCTACTGTTGGCGTAGGTATGGCCTGGCCTCCTGTGGGTATTGTTCCTGTATGGACTCGTCGTCCAACTTTAAACACCGTGTTGTTAGCGGCTTCTTATTTTAGTGCGAACGCCGCAAAACATGCTTTAGATCAAGGCGATCGAAAAAAATGTGCGCTTAGTTTAGGAGTTACTATCGGTTTGGGCGCCCTCTTTACTTTCTACCAATATCTAGAATATACTGGTGCGGCTTTTACCTTTAGCGATTCCATTTTTGGTAGCACCTTTTATTTGTCTACAGGGTTTCATGGGTTTCACGTTGTTATAGGGTTTTTATACCTAACAGTTTGTTTGTTGACATTGAAAGACGCTGGGCCTGGACGCTCTACTGCTTTAGACTTAGCTGTTTTGTATTGGCACTTTGTCGATTTGGTTTGGGTCTTGATCTTTACTTTGGTTTACGTTTGGGGC
Rotundella_rotunda  				CATCCTTATCACCTAGTAGACCCTAGCCCTTGGCCTATTCTAACTAGTTTGTCTATTTTGTGGATGATGTTGGGTTTTGTTTTGTTTTTTCACAAATATGCAGCGGCTGGAACTGTTCTATTTACTGGTATTTGTAGCGTTATTTACACTACTTCTTTGTGGTGGCGTGATGTAATGCGTGAAACTTCTAAAGTGAAAGAAGGTTTGAATTTGGGCATGATCTTGTTTATTGTAAGTGAAGCTGTTTTCTTTGTGGGCCTTTTGTGGGCCTTTATGCACGTCGCTTTGATGCCAACCGTGCAAATTGGAATGATGTGGCCTCCATTGGGGATTGCTCCAGTATGGAGTGGACTGCCAAAAACAAATACTGCTTTGTTGTTGGCTTCTTATTTTACAGCGAATGCTGCGAAACATGCCTTGGATAATGGAGATCGAAAAGGATGCGCCATTCAATTGGCAGTGACCATTGGGTTGGGGGTGGCTTTTGTATATTGTCAATATTTGGAATATACCGGTGCTCCTTTTACCTTTAGTGATTCTGTATACGGGAGCACTTTCTATCTTACGACTGGTTTCCACGGATTTCACGTTATTGTGGGCTTTAGATATCTTACGGTTTGTTTGTTTACCTTGAAATCCGCAGGACCTGGTCGTTCTACAGCTTTGGATTTGGCAGTGCTTTATTGGCATTTTGTAGACGTGGTTTGGGTTTTCTTGTTGGTCTTGGTTTATGTTTGGGGT
Scenedesmus_obliquus  				CATGGATATCACTTGGTGGATCCTAGCCCTTGGCCTGCATAGACAAGGTTGTGTGTAATGTGGATGTTGGTATCTTTGGTTTTGGTTTTTCATCAATATGCTGGAGCACCAACACTTGCTTTGATTGCTTTTTTGGCAGTAAACTATTCTGCATTCCTTTGGTGGCGTGATGTGAACCGTGAAACAAGCAAGGTAAAAAATGGATTGCATTAGGGTATGATGCTTTTTATTTGGAGTGAAAGGATGTTTTTTGTTGGATTGCTTTGGGCTTTTTTGCATGCTGCTCTTATGCCTACCATTCAAGTAGGAATGAGTTGGCCTCCTGTAGGTATTGTACCAGTATGGACTGCGCTTCCTCGTACAAACACAATCTTGTTGCTTAGGAGTTATTTTACAGCAAATGCTGCAAAACATGCAATGGACCATAACAACAAAAGTCTTTGTAAATTGCACTTGAGGACCACGATTGGTTTGGGATTGTTGTTTGTGTATTGTCAATATCTCGAATATACAGGAGCTGCTTTTACATTTAGTGATACTGTGTTTGGAAGTGCATTTTACCTTACCACAGGATTCCACGGTCTTCATGTAATTTAGGGATTTTAGTATTTGACTGTTTGTTACATTACCTTGAATAGTGCAGCCCCTGGCCGTTGTACCGCAATGGACCTTGCTATTTTGTATTGGCACTTCGTAGATGTTGTATGGGTAGGATTGTAGGTTATTATTTACATCTGGGGA
Stauridium_sp  						CATCCTTATCATTTAGTAGATCCAAGCCCTTGGCCAGCATTTACAAGTTTGTGTATGCTATGGTTGTAGGTGGGTCTTGTATTATATTTTCATAAATACAGTGCAGGAGGTACTGTTTTAGCATTTTAGCTATGCGGACTTCTTTATTCTGTAAGTGTTTGGTGGCGTGATGTATACCGTGAAACTTCTAAAGTAAAAGATGGTTTATATTTAGGTATGGTATTATTTATTGTAAGCGAAGCTGTTTTCTTTTAGGGGCTTCTATGGGCGTTTTTAAACTAGGCTCTTATGCCTACTGTACAAATTGGTATGGCATGGCCACCTGTGGGTATTGTCCCAGTTTGGACACGTCTTCCAACATTAAATAGTGTACTGCTTTAGGCCTCTTATTTTACTGCAAACTAGGCAAAACATGCTGTAGATAATGGTAAAATGTCCGAATGCCGTAATATGCTTTTATTAACCATTTTACTTGGTGTACTTTTCAGTTATGAACAATATCGAGAATACGTAGGTTAGCCTTTTACTTTCTCTGACAGTGTTTATGGTTCTACCTTTTATCTATAGACTGGTTTCCATGGATAGCACGTTATTATTGGATTTTTATATCTAGCCGTATGTTTGGCAACATATAAAATGGCTGGTCCAGGTAAAAGCACAGCAATGGATCTATCTATCCTCTACTGGCACTTTGTTGATTTAGTTTGGGTATTGATCTTCGCTTTGGTATATGTGTGGAAT
Stigeoclonium_helveticum  			CATCCTTTCCATTTAGTAGACAGTTCACCATGGCCTTTTCTAACCTCTATTGGGGTGTTAGTTACAGCTTTGGGGCTAATATTAAGTTTTCACAGATACCAAAATTCTAGTATTATTTTAATGTTTGGTTTTTTAGTATTCTTATACGTGTTATTCTTGTGGTGGCGTGATGTAATGAGAGAAACTACTAGAGTACAAACAGGGTTACAATTAGGTATGGTTCTTTTCATAACAACAGAAGCTATGTTCTTTGTAGGTCTTTTATGGGCTTTTATACACGCAGCTTCACAACCTTCGGTATATTTATCTAACCAGTGGCCACCTGAAGGTATAATACCTGTTTGGCACGGACGTCCTTTATTAAATACAGCATTACTTTTTGCTTCTTATTTCAGTGCAAACGTTGCTCGTTATGCATTAGAAGAAAATAACCATAAATTAGCTTTTAGTAACTTAGTAATCACTGTATTGTTAGGTTTATTATTCACATTTTATCAATATCTTGAGTATTCAACAGCAGCTTTTACTATGTCAGATTCAGTATTTGGTTCTGTTTTCTATTTAGCTACAGGTTTCCATGGGTTTCATGTAATAGTAGGAGTTATTTTTTTATTTGTATGTTTAATTAGACTAAAAGAATTTAGTGTGAATCATTCTGTTGGTTTAAAATTAGCAGTACTTTACTGGCATTTTGTGGACATCGTATGGATATTCTTAATGGGTATCATTTATTACTGGGGA

[nad1 nchar=891]
Atractomorpha_echinata  			TTGTATATTTGTACTCAACTTATTTGTGGCTTAGTTCCATTACGGCGGAGCGTTGCTTTCCGGACACTTGCAGAAAGAAAAATTATGGCATCTATGCAACGTCGTGTTGGGCCATCAGTGTGGGGTTTTGCTGGAATTTTACAACCTTTTTGGGATGGGCTAAAAGCTTTTGTAAAGGAGCCTATACGGCCGTCGTCCGCAGACCAACCTCTTTTTTTATGGGCACCAATGTATACATTTATGACTAGTCAAATTGCGTGGGCAGCTATTCCTTATGGACACAATCATATTTTGTGTGATCGGAATCGGGGATCTTTATATGTACTTACAGTGAGCTCCCGGGGTGTATATGGAATTTTACGGGCAGGGTGGTCTAGTAATTCTAAATATGCATTTCTTGGGTGCTGTCGTTCAGTAGCACAAATGATTTCTTATGAATTACCAATGGGGCTAATTTTACGGACTATTTGTATGATTTCAGGCTCACGGAATTTTCGGACTATACAAGAAGTACAAAACACTGGATGGTTTTTATTTCCTTTAGCCCCACAAGCACTTATGTGGTTTATTTGCTGCTTAGCTGAAACTAACCGTGCACCCTTTGATTTGCCTGAGGCTGAAGCAGAGCGGGTTGCAGGTTATAACGTAGAATACGCGGGGATGAGTTTTGCTCTATTTTTCATTGCAGAATATGCAAACATGTTCCGGATGAGTATTCGGTGTGCGCTTTTATTTCGGGGTGTACCGGGTGGTTTATGGCTTAGTATTAAAACAACAATATTTTTATTTTTATTCGTTTGGGTACGTGCAACCCTACCACGTTATCGTTATGATCAGCGGATGCGTCTCGGATGGAAATGCTTTCTACCGCGGAGTTTAGCTGGATTTTTA
Bracteacoccus_aerius  				CTTTATGTAACGTTGCAGGTGTTGGCTACCGTAGTGCCACTTTTGCTAGCCGTGGCTTTTGCGACGCTGGTAGAGCGTAAAGTGATGGGAGCGATGCAACGCCGAGTAGGTCCCAATGTATGGGGTTTCACTGGTGTGTTGCAACCTTTTTTTGATGGTTTGAAACTTTTCGTCAAAGAACCGATTTTGCCGAGCAACGCAGACCAGCCCCTATTTTGGTGGGCGCCGATTCTGGCTTTCTTGACGAGTCAAGCGTCTTGGGCTGCTCTTCCGACCAGCGCCGCTGGTGCGGTGAGGGACCTGAATTTGGGTACTATGTATGTGCTGGCGGTCGGCAGTTTGGGAGTTTATGGCGTGTTGCTTGCGGGTTGGGCGAGCAACAGTAAATATGCATTTTTGGGTTGTTGTCGCAGCGTGGCTCAAATGATCAGTTATGAGTTGCCGATGGGTCTCGTAGTGCTGACTTTGTGCGTCGTTGCGGGAAGTTTGAATTGGAGCGTGCTAGTGCGCTGTCAAGAAGAAGGTTGGTTCTTCTGGCCTCTGTGGCCGCTGGCGCTGATCTGGGGCGTGTGTTGTTTGGCAGAGACGAATCGAGCACCTTTCGACTTGCCGGAAGCCGAGGCCGAATTGGTCGCTGGATATAATGTGGAATATGCTTCCATGGGATTCGCATTGTTTTTCATCGCCGAATATGCCAATTTGTTGCTGATGGGAAGGATCACGAGCCTGCTGTTTTTCGGAGTTCCGGGAAGTTTCTGGTTGGCAATTAAAGCGACTCTTGTCGTGTTCTGTTTTATTTGGGTGCGCGCGACTTTGCCTCGTTATCGTTATGATCAGCTGATGCGTCTCGGGTGGAAAGTGTTTTTGCCACTCACTCTGGCTGGTTTCGTG
Bracteacoccus_minor  				CTTTATGTGACGTTGCAGGTGTTGGCCACCGTAGTGCCACTTTTGCTAGCTGTGGCTTTTGCGACGCTAGTAGAACGTAAAGTGATGGGAGCAATGCAACGCCGAGTAGGTCCCAACGTGTGGGGTTTCACTGGCGTGTTGCAACCTTTTTTCGACGGTTTGAAACTTTTCGTCAAAGAGCCCATTCTACCAAGTAACGCAGACCAACCTCTATTCTGGTGGGCACCTATTCTAGCTTTCTTGACTAGTCAAGCATCTTGGGCGGCTTTGCCGACTAGCGATGCTGGTGCTGTGAGGGACTTGAATCTGGGTACCATGTATGTATTGGCTATCGGAAGTTTGGGAGTTTATGGCGTGTTGCTTGCAGGTTGGGCTTCCAACAGTAAATATGCGTTTTTGGGCTGTTGCCGTAGTGTAGCTCAAATGATTAGCTACGAGTTGCCCATGGGACTTGTGGTGTTGACCGTTTGTGTAGTCGCTGGAAGTTTGAATTGGAGTGCCTTGGTGCGCTGCCAAGAATACGGCTGGTTTTTCTGGCCTTTGTGGCCAATGGCACTGATCTGGGGTGTTTGCTGTTTGGCTGAAACCAACCGAGCGCCTTTCGACTTGCCCGAAGCCGAGGCTGAGTTGGTAGCTGGGTATAACGTAGAGTATGCTTCCATGGGCTTCGCGTTGTTTTTCATCGCTGAATATGCCAACTTGTTGTTGATGGGTAGGATTACTAGCTTGTTGTTCTTTGGTGTTCCGGGAAGGTTCTGGCTAGCGATCAAAGCGACTCTAGTCGTATTCTGTTTTATTTGGGTACGCGCGACTTTGCCGCGTTATCGTTATGACCAATTGATGCGTCTCGGCTGGAAAGTTTTCTTGCCATTGACTCTAGCTGGCTTTGTT
Chlorotetraedron_incus  			TTGTATGTTTTTATTCAAGTATTGGCAACTGTTGTACCTTTGTTGCTTGCTGTTGCATTCCTAACTCTAGTAGAGCGACGTGTAATGGGAGCGGCACAACGTCGACAAGGACCAAACGTTTGGGGATTTGCGGGTATTTTGCAACCCTTTTTTGATGGATTGAAATTGTTGCTTAAAGAACCTGTATTGCCTAGTAATGCAGATCAACCTTTGTTTCTTTGGGCACCTATTTTGGCTTTTTTGACTAGTCAAGCTGCTTGGGCAGCATTGCCTACTAGTGCAGCTGGGGCTGTAAGTGATTTGCATCTGGGTACTATGTATGTTTTGGCAATTGGAAGTCTTGGTGTTTATGGCGTATTGTTGGCTGGTTGGGCAAGTAATAGTAAATATGCATTTCTAGGATGTTGTCGTTCTGTAGCTCAAATGATTAGTTATGAACTACCTTTGGGTATGGTTGTATTGACTGTTTGTGTTATTGCAAACAGTTTGAATTGGCGATGTTTGGTAGCTGTTCAAGAAGAAGGATGGTTGCTATGGCCATTGTGGCCTCTTGCCATTATTTGGATGGTTTGTTCTCTAGCAGAAACAAATCGTGCTCCTTTTGACCTACCCGAAGCGGAAGCGGAGCTAGTTAGGGGATACAACGTAGAATATGCTTCCATGGGATTTAGGCTTTTCTTTATTGCGGAATATGCTAACCTACTTCTAATGGGTACTATTACTAGTCTTTTGTTTTTGGGAGTTCCAGGAGCATTGTGGCTAGCTCTAAAAACAACTTTTGTTGTTTTCCTTTTTATCTGGATTCGTGCTACATTGCCCCGTTATCGTTATGATCAACTAATGAACCTTGGTTGGAAAGCATTGTTGCCAATTACCCTAGCTGGTTTTGTA
Chromochloris_zofingiensis 		 	CTTTATGTTTTGATTATGGTATTGTCTACTGTAGTGCCGTTGTTGCTAGCGGTTGCATTTCTAACTTTGGCAGAACGCCGTGTTATGGGTGCAATGCAACGTCGAAGGGGTCCAAATGTTTGGGGACCTTTTGGTGTGTTGCAACCATTTTGGGATGGTTTGAAATTGATGTTGAAAGAACCAGTACTCCCTAGTAATGCGGATATGGTATTGTTTTTGTGGGCACCAATTCTAAGTTTTCTAACTAGTCAAGCAGCATGGGCAGTTCTACCAACAAGCGCAGCAGGTGCAGTGAGTGATTTGAATCTTGGTACTATGTATTTACTAGCAGTTGGTAGTTTGGGAGTGTATGGTGTTTTGCTAGCAGGTTGGTCTAGTAATAGTAAATATGCATTTCTAGGTTGTTGCCGTTCTGTAGCTCAAAGGATTAGTTATGAACTTCCAATGAGTTTGACAGTAAGGACAGCTTGTGTTATTGTAGGTAGTTTGAATTGGAGTGAATTGGTAGACTTTCAACATGGTGGATTTCTACTATGGCCTTTGTGGCCATTGTTTTTGATTTGGAGGATTTGTTGTTTGGCAGAAACAAATCGTGCACCTTTTGATTTGCCAGAAGCAGAAGCAGAACTAGTTGCAGGTTTTAATGTTGAATATGCATCTATGGGATTTGCTCTATTTTTTATCGCAGAATATGCTAATCTACTACGGATGGGTACAGTCACAAGTTGTTTGTTTCTTGGAGTTCCTGGAACTCTTTGGCTTGCTTTGAAAACAGTAGCAGTAGTCTATACATTTATTTGGGTTCGTGCTACATTGCCACGTTATCGTTATGATCAACTAATGACACTTGGTTGGAAAAAATTGTTGCCTTTGACATTGGCAGCATTTGTA
Hydrodictyon_reticulatum  			TTATATGTTTTAGTTCAAGTATTGGGTACAGTGGTACCATTGCTATTAGCGGTTTAGTTTCTAACATTGGTAGAACGGCGAGTAATGGCTTAGATGCAACGTCGTCAAGGTCCAAACGTATGGGGCTTTGGTGGTTTTTTGCAACCCTTTTTAGATGGATAGAAATTGTTTTTGAAAGAACCTGTTTTACCTAGTAATGCAGATGGTCCACTATTTGTATGGGCTCCTATTCTTACCTTTCTAACCAGCCAATAGACTTGGGCAGCACTTCCAACCAGTTCTGCTGGTGCAGTAAGTGATTTAAACCTTGGTACTATGTATGTACTTTAGGTTGGTAGTCTTGGTGTTTATGGAATTTTGTTGGCTGGTTGGTCTAGTAATAGTAAATATGCATTTCTTGGTTGCTGCCGTTCTGTTGCGCAAATGATTAGTTATGAATTACCTTTGGGTCTTGTAGTATTGACCGTTTGTCTACTTTAGAACAGTTTGAACTGGCACTGTTTGGTGGACTAGCAAAGTGATGGGTGGAATATTTTACCACTTTGGCCTTTATTTTTTATTTGGATGGTTTGTTAGCTTGCTGAAACTAATAGGGCACCGTTTGATCTCCCTGAATAGGAAGCAGAACTTGTAGCAGGTTACAATGTTGAATACTAGAGTATGGGATTCTAGTTGTTTTTCATTTAGGAATACTAGGCTATTATTATGATGGGTACACTAACCAGTCTTTTATTTTTGGGTGTTCCTGGGTCTATTTGGTTAGCTTTAAAAACAACAGGTATTGTTTTTACCTTCGTGTGGATCAGGGCCACATTGCCACGTTATCGTTATGATCAACTCATGAATCTAGGATGGAAAGCACTATTACCAATTACATTAGCTGCTTTTGTA
Kirchneriella_aperta  				TTATATGTGTTGGTACAAGTCCTTGCAACTGTTGTACCTTTGCTTCTTGCAGTAGCATTCTTGACTTTAGTCGAACGCCGCGTTATGGGAGCAATGCAACGTCGACAAGGACCAAACGTTTGGGGATTTGGAGGACTTCTTCAACCTTTTTTTGATGGACTCAAACTTTTATTGAAAGAACCTATTTTACCGAGCACTGCGGATCAACCCCTATTTCTTTGGGCTCCAGTCTTGACTTTTTTAACCAGTCAAGCTGCTTGGGCAGCTTTGCCAACCAGTTCTGCTGGAGCTGTCAGTGATTTAAATTTGGGAACGATGTATGTGTTAGCTATTGGAAGTTTAGGTGTCTATGGAATTTTGCTTGCTGGGTGGGCCAGTAATAGTAAATACGCTTTTTTGGGGTGTTGTCGTTCTGTAGCACAAATGATTAGTTATGAATTACCAATGGGTCTAATTGTACTCACAGGGGCAGTAATCTCTAGCAGTTTAAACTGGAATGTTGTTGTTGAAACGCAACAATCTGTGTGGTTCTTGGTACCTTTGTGGCCTTTAGCATTAATTTGGTTTATTTGTTGTTTAGCTGAAACAAATCGTGCACCCTTTGATTTGCCAGAAGCCGAAGCCGAATTAGTAGCTGGTTATAATGTTGAATATAGTTCCATGGGCTTTGCCCTGTTTTTTATTGCGGAATATGCTTCTATGATTTTTATCAGTACATTAACAGCAACTTTATTTCTTGGAGTGCCAGGCGTTTTTTGGCTTTCTGTAAAGACCTTAATTATCCTGTTTGGGTTTATTTGGGTTCGAGCAACACTTCCTCGTTACCGTTATGACATGTTAATGAATCTCGGGTGGAAAGTGTTTCTTCCTTTAACTCTCGCAGGTTTTTTG
Mychonastes_homosphaera  			ATCTACACTCTTGTACAAGTACTTGCAACTGCAGTGCCCTTGTTGTTGGCTGTGGCCTTTTTGACTTTGGTAGAACGTAAAGTCATGGGAGCCATGCAACGACGTGTAGGGCCCAATGTGTGGGGATTTGGAGGTCTCTTGCAACCATTTTTTGATGCCTTGAAATTGATCGTCAAAGAACCTATTTTGCCTAGTAGTGCAGATCAACCCCTGTTTATTTGGGCACCTGTATTGGCTTTTTTGACTAGTCAAGCAGCGTGGGCTGCTTTGCCTACTTGTGGGGCCGGTGCAGTCAGCGAATTGCACTTGGGGACTATGTATGTGCTAGCTATTGGTAGTCTAGGAGTATATGGAGTTCTTTTGGCAGGATGGGCTAGTAATAGTAAATACGCCTTCTTGGGATGCTGTCGATCTGTAGCACAAATGATTAGCTACGAATTGCCTATGGGATTGATTGTACTAACTGCTTGTATCATTGCAGGAAGTTTGAATTGGTCTGAATTGGTTGCATGTCAAGAAGCTGGTTGGTTTTTCTGGCCTCTATGGCCTATGGCTCTGATTTGGGGCATTTGCTGTTTGGCAGAAACTAACCGTGCTCCTTTTGACTTGCCTGAAGCTGAAGCTGAATTGGTAGCCGGGTACAACGTGGAATACGCTTCCATGGGGTTTGCCCTGTTTTTCATGGCTGAATATGCAAACATGTTGCTTATGGGAACTGTGACCAGTCTTCTGTTTTTCGGAGTTCCTGGAACAGTATGGTTGGCATTGAAAACAACTTTTGTCGTATTTACTTTTGTATGGGTACGTGCGACATTGCCTCGTTATCGTTATGACCAACTAATGCGTTTGGGATGGAAAGTCTTTTTGCCTCTGACTCTGGCTGGTTTTGTA
Neochloris_aquatica  				TTGTATGTATTTGTAAGTGTACTGAGGACTTTGGTTCCTCTACTTTTGTAGGTTGCTTTTTGTACTCTAGTTGAACGCCGTGTTATGGGTTAGATGCAACGTCGTCAAGGCCCTAACGTTTGGGGATTTGCTGGAATCTTGCAACCTTTCTTGGATGGCGCTAAACTTTTGTTGAAAGAACCTGTTTTGCCAAGGAATAGGGATCAACCTTTGTTTCTTTGGGCACCTGTTCTTTAGTTTTTGACTAGGATGGCTTAGTGGGCTTAGCTTCCTACAAGTAACTAGGGTGCTGTTAGTGATTTGCATTTGGGTACTATGTATGTATTGGCTATTGGAAGTCTTGGAGTTTATGGTGTATTGTTGAGGGGTTGGGCAAGTAACAGTAAATATGCCTTTCTGGGTTGTTGTCGATCTGTTTAGCAAATGATTAGCTATGAATTGCCTCTAGGTCTTGTAGTACTTACTTAGTGTGTTATTTAGAATAGTTTGAATTGGCGATGTCTGATTGATGCTCAAGAAGATGTATTCTTTTTGTTGCCTTTGTGGCCTATGTTGATTATTTGGATGGTTTGTTCTTTGTAGGAAACTAATCGTAGGCCATTTGATTTGCCAGAAGCTGAAGCTGAATTGGTATAGGGTTATAACGTAGAATATTAGAGTATGGGGTTCAGGCTATTCTTTATTTAGGAATATAGGAACTTGTTGCTAATGGGGACCATTACTAGTTTGTTGTTCTTGGGTGTTCCAGGATCCCTGATTTTGGCCACAAAAACTGTACTTGTTGTGTTTACCTTTATCTGGGTGCGCTAGACCCTACCTCGCTATCGGTATGACCAATTGATGAACTTGGGTTGGAAAGCTTTGTTGCCTTTGACATTGGCAGGTTTTGTA
Ourococcus_multisporus  			TTTTATGTATTGGTACAAGTCCTTGCAACTGTTGTACCCTTGCTTCTTGCTGTAGCGTTTCTAACTTTAGTGGAACGTCGTGTAATGGGGGCAATGCAACGTCGACAAGGTCCTAATGTTTGGGGTTTTGGAGGTCTTCTTCAACCCTTTTTTGATGGTCTTAAACTTTTGTTAAAAGAGCCTATTATGCCTAGTACTGCTGATCAACCTTTGTTTTTGTGGGCGCCTGTACTAACTTTTCTAACTAGTCAAGCAGCTTGGGCAGCTTTACCAACCAGTCCTGCAGGAGCTGTTAGCGACTTGAATCTTGGAACTATGTATGTTTTAGCTATTGGAAGTCTTGGTGTCTATGGAGTTCTTTTGGCTGGATGGGCCAGCAACAGCAAATATGCTTTTTTGGGATGCTGCCGCTCTGTGGCACAAATAATTAGTTATGAATTGCCTATGGGACTAATTGTATTAACAGCAGCGGTAGTTTCCAACAGTTTGAATTGGAATGTTTTGGTGGAAAGTCAACAATTTATTTGGTTTTTAATTCCTCTCTGGCCTCTTGGATTGATTTGGTTTATTTGTTGTTTAGCAGAAACTAACCGAGCTCCTTTTGATTTGCCTGAAGCAGAAGCTGAATTGGTAGCGGGGTATAATGTTGAATATAGTTCCATGGGATTTGCACTTTTCTTTATTGGGGAATATGCTAATCTAATTTTAATGAGCACTGTAACCAGTATTTTATTTCTTGGTGTGCCAGGATCTTTATGGCTTTCTTTGAAAACCTTATTGGTATTATTTACTTTTGTTTGGGTACGTGCTACTCTTCCACGTTATCGCTACGATATGCTTATGAATCTGGGTTGGAAAGTTTTTCTTCCCTTAACTTTGGCAGGATTCTTG
Pediastrum_duplex  					TTATATGTTTTAGTTCAAGTATTGGGTACAGTGGTACCATTGCTATTAGCGGTTTAGTTTCTAACATTGGTAGAACGCCGAGTAATGGCTTAGATGCAACGACGTCAAGGTCCAAACGTATGGGGCTTTGGCGGATTTTTGCAACCGTTTTTGGATGGATAGAAATTGTTTTTGAAAGAACCAGTTTTACCTAGTAATGCAGACGGCCCACTATTTTTATGGGCTCCTATTCTTACCTTTCTAACCAGCCAATAGACTTGGGCAGCACTTCCAACTAGTTCTGCTGGTGCAGTAAGTGATTTAAACCTTGGTACTATGTATGTACTTTAGGTAGGTAGCCTTGGTGTTTATGGTATTTTGTTAGCTGGTTGGTCTAGTAATAGTAAATATGCATTTCTTGGCTGCTGCCGTTCTGTTGCACAAATGATTAGTTATGAATTACCTTTAGGTCTTGTTGTTTTGACTGTTTGTTTACTTTAGAACAGTTTGAATTGGCACTGTTTAGTGGATTAGCAAAGTGATGGGTGGAATATTTTACCGCTTTGGCCTTTATTCTTTATTTGGATGGTGTGTTAGCTTGCTGAAACTAATAGGGCTCCTTTTGACCTCCCGGAAGCAGAGTAGGAACTTGTGTAGGGTTACAACGTTGAATACTAGAGTATGGGATTCTAGTTATTTTTCATTTAGGAATACTAGGCTATTATTATGATGGGTACACTAACCAGTCTATTATTTTTGGGTGTTCCTGGATCTATTTGGTTAGCCTTAAAAACAACTGCTATTGTATTTACCTTTGTTTGGATTCGCGCTACCCTCCCACGCTACCGTTATGATCAACTCATGAATCTAGGATGGAAAGCACTATTACCAATCACATTGGCTGCTTTTGTA
Pediastrum_duplex_ALG24  			TTATATGTATTAGTTCAAGTATTGGGTACAGTGGTACCATTGCTATTAGCGGTATAGTTTCTAACATTAGTAGAACGCCGAGTAATGGCTTAGATGCAACGTCGTCAAGGTCCAAACGTATGGGGCTTTGGTGGTTTTTTGCAACCTTTTTTGGATGGATAGAAATTATTTTTGAAAGAACCAGTTTTACCTAGTAATGCAGACGGGCCACTATTTGTATGGGCTCCTATTCTTACATTTCTAACCAGCCAATAGACTTGGGCAGCACTTCCAACCAGTTCTGCTGGTGCTATTAGTGATTTAAACCTTGGTACTATGTATGTACTTTAGGTAGGTAGCCTTGGTGTTTATGGTATTTTATTGGCTGGTTGGTCTAGTAATAGTAAATATGCATTTCTTGGTTGCTGCCGTTCTGTTGCACAAATGATTAGTTATGAATTACCTTTAGGTCTTGTTGTATTGACTGTTTGCTTACTATAGAATAGTTTGAATTGGCATTGTTTAGTGGATTAGCAAAATGATGGGTGGAATATTTTACCACTTTGGCCTTTATTTTTTATCTGGATAGTTTGTTAGCTAGCAGAAACTAACAGATAGCCATTTGATCTTCCGGAAGCTGAATAGGAACTAGTATAGGGGTATAATGTGGAGTACTAGAGCATGGGATTCTAGCTTTTTTTCATTTAGGAATACTAGGCTATCATTATGATAGGTACACTAACAAGTCTTTTATTTTTGGGTGTTCCTGGATCTATTTGGTTAGCCTTAAAAACAACAGCTATTGTATTTACCTTCGTGTGGGTGCGCGCTACTTTGCCAAGATATCGTTATGATCAACTCATGAATCTAGGATGGAAAGCATTATTGCCAATCACATTGGCTGCTTTTGTA
Pediastrum_duplex_ALG27  			CTATATGTTTTAGTTCAAGTATTGGGTACTGTGGTACCATTGCTATTAGCGGTTTAGTTTTTAACATTAGTAGAACGCCGTGTAATGGCTTAGATGCAACGCCGTCAAGGTCCAAACGTATGGGGCTTTGGTGGATTTTTGCAACCTTTTTTGGATGGATAGAAATTGTTTTTGAAAGAACCAGTATTACCTAGTAATGCAGATGGTCCACTTTTCGTATGGGCTCCTATTCTTGCCTTTCTTACCAGCCAAGCAACTTGGGCAGCACTTCCAACTAGTTCCGCAGGAGCAGTAAGTGATTTGAACCTTGGTACTATGTATGTACTTTAGCTTGGTAGCCTTGGTGTTTATGGTATTTTGTTAGCTGGATGGTCTAGTAATAGTAAATATGCTTTTCTTGGTTGCTGCCGTTCTGTTGCACAAATGATTAGTTATGAATTACCTTTAGGTCTTGTAGTATTAACGGTTTGTTTGCTTTAGAATAGTTTGAATTGGCATTGTTTGGTTGACTAGCAAAGTGATGGTTGGAATATTTTACCGCTTTGGCCATTATTTTTTATTTGGATGGTCTGTTAGTTGGCTGAAACCAACAGGGCGCCATTCGACCTGCCCGAATAGGAAGCTGAGCTTGTTGCTGGCTATAACGTTGAATATTAGAGTATGGGTTTCTAGTTATTTTTCATTTAGGAATACTAGGCCATCATTATGATGGGCACATTAACTAGTCTATTATTTTTAGGTGTCCCTGGATCTATTTGGTTAGCATTAAAAACTACAGCTATTGTTTTTATATTCGTATGGATCAGGGCCACTCTGCCTCGCTACCGTTATGATCAACTAATGAATCTAGGATGGAAAGCACTATTGCCAATTACATTGGCTGCTTTTGTC
Pediastrum_duplex_ALG29  			TTATATGTTTTAGTTCAAGTATTGGGTACAGTGGTACCATTGCTATTAGCGGTTTAGTTTCTAACATTGGTAGAACGCCGAGTAATGGCTTAGATGCAACGTCGTCAAGGTCCGAACGTATGGGGCTTTGGAGGATTTTTGCAACCTTTTTTGGATGGATAGAAATTGTTTTTAAAAGAACCAGTTTTACCTAGTAATGCAGATGGACCATTATTTGTATGGGCCCCTATTCTTACTTTTCTAACCAGCCAATAGACTTGGGCAGCACTTCCAACCAGTTCTGCTGGGGCTGTAAGTGATTTAAACCTTGGTACTATGTATGTACTTTAGGTTGGTAGCCTTGGTGTTTATGGTATTTTGTTGGCAGGTTGGTCTAGTAATAGTAAATATGCATTCCTTGGTTGCTGCCGTTCTGTTGCACAAATGATTAGTTATGAATTACCTTTAGGTCTTGTTGTTTTGACTGTTTGTTTACTTTAGAATAGTTTGAATTGGCACTGTTTAGTGGATTAGCAAAGTGATGGATGGAATATTTTACCGCTTTGGCCTTTATTTTTTATCTGGATGGTATGTTAGCTTGCTGAAACCAATAGAGCCCCGTTTGACCTCCCTGAGTAGGAATAGGAACTAGTAGCCGGTTATAACGTAGAATACTAGAGTATGGGATTCTAGTTATTTTTTATTTAGGAATACTAGGCTATTATTATGATGGGTACACTAACCAGTTTATTATTCTTGGGTGTTCCTGGATCTATTTGGTTAGCCTTAAAAACAACAGCAATTGTATTTACTTTTGTATGGATCAGAGCAACACTTCCAAGATATCGTTATGATCAACTTATGAATCTAGGATGGAAAGCACTATTACCAATCACATTGGCTGCTTTTGTA
Pseudomuriella_schumacherensis  	CTTTATGTATTCATTCAGGTGTTAGCCACTGCAGTTCCTTTGCTGTTAGCTGTTGCTTTTTTGACATTAGCTGAACGTAAAGTTATGGGTGCTATGCAACGACGTGTAGGTCCTAATGTTTGGGGCTTTGGAGGTGTGCTTCAGCCCATCTTTGATGGTCTCAAATTGTTGTTAAAAGAACCTATCTTACCTAGCAGCGCGGACCAGCCATTGTTTTTGTGGGCCCCCGTTTTGGCGTTTTTAACAAGCCAAGCGGCTTGGGCGGCGTTACCCACCAGTAGTGCCGGCGCTATTAGCGACCTTAACCTAGGAACGATGTACGTGCTTGCTATTGGTAGTTTAGGTGTTTATGGTGTTTTGTTAGCCGGATGGGCTAGCAACAGCAAATATGCGTTTTTAGGTTGTTGCCGTTCTGTTGCTCAAATGATTAGTTATGAACTACCTATGGGGCTTGTTGTTTTAACAGCTTGTGTTATCGCAGGAAGTTTGAATTGGAGTGTTTTAGTAGAATGCCAAGAAAAAGGGTGGTTCTTTTGGCCCTTGTGGCCTGCCGCGTTGATTTGGGGAATTTGTTGTTTAGCCGAAACCAACCGTGCCCCATTCGATTTGCCCGAAGCAGAGGCAGAGCTTGTGGCCGGTTACAACGTTGAGTATGCTTCTATGGGCTTCGCTCTTTTCTTTATTGCTGAATATGCCAACCTGTTGCTCATGGGCACTATCACAAGTTTACTCTTTTTAGGAGTACCAGGAAGCTTATGGTTAGCACTTAAAACCACCTTTGTGGTTTTTGTGTTTATCTGGGTGCGTGCCACATTACCACGTTACCGTTACGATCAATTAATGCGTTTGGGTTGGAAAGTCTTTCTACCTTTGACATTAGCCTGTTTTGTT
Rotundella_rotunda  				CTTTATGTGCTCCTTCAAGTACTTGCAACCGTAGTACCTTTGCTACTGGCGGTTGCTTTTTCTACTTTGGTTGAACGTCGTGTTATGGGCGCCATGCAACGACGTCAAGGACCTAATGTTTGGGGTTTTTTTGGGATTTTGCAACCCTTTTTGGATGGAGCCAAATTGTTGTTTAAAGAACCAATTTTGCCAAGTAATAGAGATCAACCCCTTTTTTTGTGGGCCCCTATTTTGGCTTTTTTGACGAGCCAAGCCTCTTGGGCGGCCCTTCCTACAAGCGGTGCCGGCGCTGTGAGTGATCTATCCTTGGGCACGATGTATGTGTTGGCCATTGGTAGTTTGGGCGTTTATGGTGTCTTGTTGAGAGGATGGGCAAGTAATAGTAAATATGCTTTCTTGGGATGTTGTCGTTCTGTAGCTCAAATGATTAGTTATGAATTGCCTATGGGTTTGATTGTGTTGACCGCTTGCGTGGTCTCCAATTCTTTGAATTGGAGCGAAGTTGTGCATACCCAAGATCAAGGTTTGTTGTTGTGGCCATTGTGGCCAATGGCTTTGATTTGGATGATTTGTTGTTTGGCAGAAACCAATCGTGCCCCCTTTGACCTTCCGGAAGCTGAAGCTGAGCTTGTTGCTGGTTATAACGTAGAGTATGCTTCTATGGGGTTTGCACTTTTCTTTATTGCAGAATATGCGAACTTGATTCTAATGAGTGCCATTACTTCCATCTTGTTTTTGGGGGTGCCTTCTTCTTTTTGGCTTAGAATTAAAGCAACGATGGTGATGTTTGTTTTTGTATGGGTACGAGCTACTTTGCCCCGTTATCGATATGATCAACTAATGAGCCTAGGCTGGAAACGCTTTCTACCCCTAAGACTCGCTGGTTTTGTA
Scenedesmus_obliquus  				CTATATTTGTAGATTATGATTTAGGCAACAGTAGTACCTTTGCTATTGGCTGTTGCATTTTTGACACTTGTAGAGCGTCGCGTAATGGGAGCTATGCAACGTCGTCAAGGTCCCAATGCTTGGGGATTGTTTGGAGTATTGCAACCTTTTTTGGATGGTTTGAAATTGTTGTTGAAAGAGCCAATTTTGCCAAGTAGTGCAGATCAACCTTTGTTTTTGTGGGCACCTATTTTGACTTTTTTGACAAGTCAAATTGCTTGGGCTGCTTTGCCAACAAGTACAGCAGGTGCTGTGAGGGATTAGAACTTGGGAACAATGTATGTATTGGCAGTTGGGAGTTTGGGAGTATATGGAATTTTGTTGAGGGGTTGGAGGAGTAACAGTAAATATGCTTTTTAGGGATGTTGTCGTTCCGTGGCGCAAATGATTAGTTATGAATAGCCTATGGGATTGATTGTTTTGTGTGCATGTATGATTGCAAATAGTTTGAATTGGAGTGCATTGGTAGAATCTCAACAAAATGGAATTTTTCTTCTGCCACTCTGGCCCTTGGCCTTGATTTGGATTATTTGTTGTTTGGCCGAATAGAACCGTGCACCGTTCGATTAGCCTGAAGCTGAAGCTGAGCTAGTTGCCGGCTATAATGTAGAGTATGCCTCCATGGGCTTTGCACTTTTCTTTATTAGGGAATATAGGTCCATGATTATGATGGCAACTGTCACAAGGCTATTGTTTTTGGGTGTCCCTGGAAGTTTTTGGCTAAGGCTTAAAGCAACATCTGTTGTATTTATTTATATTTGGGTTCGAGCAACTCTTCCTCGTTATAAATATAGTGACCTTATGGATTAGGGATGGAAACGTCTCTAGCCACTTACACTTGCAGGATTTGTT
Stauridium_sp  						CTATATGTTTTTGTTCAAGTATTGGGTACAGTAGTCCCATTGCTCTTAGCTGTTTAGTTCTTAACTTTAGTAGAACGTCGAGTGATGGCTTAGATGCAACGACGCCAAGGTCCTAATGTATGGGGTTTTGGTGGTTTTTTACAACCTTTTTTAGATGGTGCGAAATTATTCTTGAAAGAACCTGTGCTTCCAAGTAATGCTGACGGACCTCTTTTTGTTTGGGCTCCTATTCTTGCTTTTTTAACAAGTCAAATGGTTTGGGCAGCATTACCAACAAGTAGCGCTGGTGCAATTAGTGATTTAAATTTAGGTACTATGTATGTACTATAGGTAGGTAGTATAGGTGTATATGGAATTTTACTAGCTGGATGGGCTTCTAATAGTAAATATGCATTTTTAGGATGCTGTCGTTCTGTATAGCAAATGATTGCATATGAATTACCATTAGGCTTAGTGGTATTAACTGTTTGTGTACTTTAGAACAGTTTAAATTGGAGTGTTATTGTGGATAGTCAAGCAAATGGTTGGAATATTTTACCACTTTGGCCATTATTCTTCGTTTGGATGGTGTGCTAGTTGGCAGAAACGAACCGATAGCCGTTTGACCTGCCCGAATAGGAGGCAGAGCTCGTCTAGGGCTATAACGTAGAATTCTAGGCAATGGGATTTTAGCTCTTTTTTATTGCTGAATATTAGGCATTAATTATGATGGGTACATTAACTAGTATTTTATTCTTTGGAGTTCCAGGATCTATCTGGTTAGCTTTAAAAACAGCTGCTGTGGTATTCATGTTTATTTGGGTGCGTTAGACACTGCCAAGATATCGTTATGATCAACTCATGAATCTAGGATGGAAAGCATTATTGCCTTTAACATTGGCAGCATTTGTG
Stigeoclonium_helveticum  			TTTTATTATATAGTTCATATTTTGATTATAACTGTTCCTTTATTATTAAGTGTTGCTTTTATGACTTTAGCTGAGCGTAAAGTTATGGCAAGTATGCAAAGACGTGTAGGTCCGAGTGTTTGGGGTTTTTGTGGAGTTTTACAACCTTTTTTTGATGGTTTAAAACTTATTGTAAAAGAACCATTACTACCTACAAATGCAGATCAACCTTTATTTATATGGGCACCATTACTTACTTTTATTATAAGTCAAATTTTATGGGCGGCAATTCCTGTAAGTGAAGGCGTTGTGCTGAGTGATCTAAATTTAGGAGCTATTTATTTATTAGCAATAGGTTCTATGGGAGTATACGGAATTATGATAGCAGGATGGGCTAGCAACTCTAAATATGCTTTTTTAGGTTGTCTACGTAGTGTAGCACAAATGATATCTTATGAGTTACCAATGGGAATTATTATGATGACTGTTTGTATGCTAGTAGGTTCACTTAATTTATCTATTATTATTGAAAGTCAGAAAACTATCTGGTTTTGTGTACCTTTATTACCACAGTTTGTATTATGGTTTATATGTTGCTTAGCTGAAACAAATAGAGCTCCATTCGATTTGCCTGAGGCTGAGGCTGAATTAGTTGCTGGTTATAACGTAGAATATTCTTCAATGGGATTTGCTTTATTTTTTATAGCAGAGTACGCTAATATGCTTTTAATGAGTACAGTATGTTCTATTGTTTTTTTAGGAGTACCTGGTAGTTTTTGGCTTAGCTTAAAAATGACTTTCTTTCTTTTCTTGTTTGTATGGGCGCGAGCTACACTGCCAAGATATCGTTATGACCAGTTAATGAGACTAGGTTGGAAAGGATTTTTGCCTTTAAGTTTGGCAGGCTTTTTA

[nad2 nchar=1035]
Atractomorpha_echinata  			TTTTGGGCGCCAGATTTATTTCTGATGTGCTCTTTATGTTTATTACGGGTCTACGGTAAAATAGTAAATGAAGAAGCTTTATGGTTATGTTGTCTAGCATTATACGGACAGCGTTTATTATGTATAAGTACTGATCTAATGAGCATGTACGTTTGTTTAGAACTACAAAGCTTTTGTTTTATTGTACTTTGTAGTCTAAATTATGGAAGTCTTTATAGTGTAGAGGCTGGGCGGAAATTATTTTTGCGGAGCGCTTTTAGTTCTTGTCTGATGCTCCTCGGTATCTGTTTTATCTATTTTAGTACAGGTGGAATCTGGTTAGTTTCGCGGAGTTTACTATGGAAACTTGCAGTTGCACCATTACATATGTGGGCGGCAGACGTTTATGAAGGTGCTCAAAGTCATGTAACTTTATTACTTTCTACCCTACCTAAAATATCAGTATATGGCTTTTGGTTACACACTTGGCATTCTATTTTTAGTGGAATCTCCTTACGGGTTGGTGCTTTTGGAGCGTTTACTCAGCCTAGACTTAAACGTATGTTGGCCTATAGTTCAATCGCACATATGGGATTTTTATGTATGCCTTTATGTAGTGCTGGGATGATTCATCTTTTATTATATCTATTTACCAGTTTACTTATTTGGTCACTGATATTTACACGTTTTTGGAGACAATTTATTTGGGATCTGTGTGTAAACTGGAAAACTATGCCTGCTTATAGTTTCCTTTGGGCCGTAGCTATGATGAGTTTAGCAGGACTACCTCCTGTAGCGGGGTTTTTAGGTAAATATGCTCTATTTTCTTGGTCACTATATCATGGTCTTTACGCCTTAATTGGTATTGCCTTACTCTCTACACTAATTAGTAGTGTATACTACATACGTATCATACGTGTGCTTTATCTAGATGTACCACAAAGCTGGTCTCATATGATGCCACGGAACAATACATCTGCCACTCTAGTCACAATAATTATGTGTGCCTTACTTATTCTACTATGGTATAGTAGTCCACTATCAGTATACACTCAT
Bracteacoccus_aerius  				TCTTGGGCACCCGAAGTGTTCTTCATCAGTGCACTTTTGGCGTTTTTGTGGTACGGAAAAGTGATCCATACGGAGTATTTGATTCTCGTGCTGTTGGCGCTGTTGGGCCAGCATCTATTGTTGATGTGCACCAATCTAATGGCGCTTTACCTGTGCCTGGAATTGCAATCTTTCTCTCTAGTGGTGCTATGCAGTTTGAACTACTCCAACGCATACTCCGTCGAAGCTGGTATGAAGTATTTCCTGCTTAGCGCATTCAGGAGCTCTTTGCTGCTATTGGGCGTGGGACTGATCTACTGGCAAACCGGAGGAATCTGGCTGGTGAGCTTGGCGCTGCTGTGGAAATTGGCTAGGGCACCCCTTCACCTATGGGCCGCTGACGTGTACCAAGGCTCTTGGAGCAGTGTGACCTTGTTGATGAGCACCTTGCCGAAAATCTCTGTGCTGGGATTCTGGGCACATCACTGGCATAACTGGTTCAGGGCTGCATCCTTGATCGTAGGCGCAGTCGCTCCTTTGGCTCAAGTTCAAATCAAACGCCTGTTGGCTTTCAGTAGCGTGGGTCATATGGGATTCATGTTGATGCCTCTAGCATCTGCACTTTGGGTGTACTTGATCATCTATTTGATCACCAGTCTGGTGACTTGGGGACTGCTATTCTGGCCTTTCGGACGCCAGTATATCTGGGATTTGGCCGGATTGAAAAACTCCAACCCAGCAGCAGCAGCCGCATGGGGAATCGCAGTCTTGAGCCTGGCAGGCCTTCCGCCCGTGGGTGGTTTTCTGGGCAAACTAGGCGTTTTCTGGAGCAGTTTGACTGTTCACCAATACGCGCTGCTGAGCGTGGCGTTGAGGGCAACTCTGTTGGGTAGCGTGTACTATCTGCGAGTGCTGAAACTAGCCTATGTGGACCAACCTACAGCCTGGAGCAGTTTGGGACGTTTTGCACCAGTTACCGCTTATTTGGTGTCTTCCGCATGTCTGGTATTGCTTCTGGTATTGTGGCACGGTGCACCTTTGGTGCTGTTCAGTCAC
Bracteacoccus_minor  				GGTTGGGCCCCAGAAGTGTTCTTTATCAGTGCACTTTTGGCGCTTTTGTGGTATGGAAAGGTGGTACACACGGAATATTTGGTGCTCGTGTTGTTGGCGTTGTTGGGTCAGCATCTATTGTTGATGTGCACCAATCTGATGGCGCTTTATCTGTGCTTGGAATTGCAGTCTTTCTCTCTCGTGGTTTTGTGCAGTCTTAACTACACCAACGCATATTCCATCGAAGCCGGAATGAAATACTTCTTGCTGAGCGCTTTCAGGAGCTCCCTGCTCCTGTTGGGCGTCGGCCTGATCTATTGGCAAACCGGAGGAATCTGGTTGGTCAGTCTGGCACTTTTGTGGAAATTGGCGAGGGCGCCTCTGCACTTGTGGGCCGCAGACGTGTACCAGGGAAGCTGGAGCAGCGTGACTCTGTTGATGAGCACTCTGCCGAAAATCTCCGTTCTGGGATTTTGGGCGCACCATTGGCACAGCTGGTTCAGGGTAGCCTCTTTGATCGTGGGGGCCGTAGCCCCTCTGGCTCAAGTGCAAATCAAACGCTTGTTGGCTTTCAGCAGCGTCGGTCACATGGGGTTCATGTTGATGCCCCTGGCCTCCGCGCTTTGGGTGTACTTGATCATTTATCTGGTGACGAGTCTCGTGAGCTGGGGATTGCTGTTCTGGCCCTTCGGGCGACAATATCTCTGGGATTTGGCGGGATTGAAAAACTCCAGTCCAGCAGCAGCCGCGGCTTGGGGAATCGCCGTAATGAGTCTGGCGGGTCTTCCGCCCGTAGGCGGTTTCTTGGGCAAACTCGGGGTGTTTTGGAGCAGCTTGACGGTTCATCAATATGCGCTGTTGAGCATCGCGTTGAGGGCGACTCTGTTGGGCAGCGTGTATTATTTGCGAGTGTTGAAACTAGCTTATGTGGATCAACCGACAGCGTGGAGCAGCCTGGGCGTTTACGCGCCAGTGACGGCTTATTTGGTGTCCTCCGCTTGTTTGGTATTGCTTTTGGTGCTGTGGCACGGTGCGCCTTTGGTACTGTTCAGTCAT
Chlorotetraedron_incus  			GTTTGGGCACCTGAAGCATTTTTGTTGATTGGATTGTTGTTGTTTATTTGGTATGGTGGAATTGTACATCTTGAATATGTACATTTGGTTCTATTTTTCCTTATGGGAGTGCATTTGTTGTTGATGGCGGCGGATTTGATGGCTCTTTATGTTTGTTTGGAGTTGCAAAGTTTCGCAGTTGTTGTTTTGTGTAGTTTGAATTATCAAACTGCTTATGCAATTGAAGCTGGTATGAAATACTTTTTGTTGAGTGCTTTTAGCAGCTGTCTATTGCTACTAGGGATCGGTTTGATTTACTGGCAAACTGGAGGTTTGTGGCTAGTTGGACTAGGACTTCTATGGAAACTTGCAGCGGCTCCTTTGCATATGTGGGCTGCTGATGTTTATATGGGAGCTTGGAGTAGCGTAACTCTAATGCTAAGTACATTGCCTAAAGTATCTGTACTTGGTTTTTGGGCACATAGTTTCCATCCTTTCTTCAGTGGAATGAGTTTGCTAATTGGAGCTGTTGCCCCTCTTGCGCAATCTGTATTGAAACGTTTGCTAGCTTTCAGTAGTGTAGGTCATATGGGATTGCTGCTAATGCCTTTTGCATCTGCTCTTTGGGCTCACTTGTTCTTGTATTTGGTAACAAGTTTGGCTGTTTGGGGTTTGATTATGTGGCCTTTCTATCGTCAATATATTTGGGACTTGTCTGGACTAAATGGTTCTTCTCCAGTAGCCGCAACTGCTTGGGCAGGTGCTATGTTGAGTTTGGCAGGGTTGCCTCCTGTTGCCGGATTTTTGGGTAAATTGGGGCTATTCTGGTGGGGACTAAGTGCTGACCAATATGTTTTGGTATTCCTTGCACTTATTAGTACTTTGCTAGGTAGCGTATATTATCTACGTATTTTGAAAGTAGCTTATGTTGATCAACCCGGAGGTTGGGGATCTTACGGACCTTATGCTGCGAGTCAAGGTTATTTGGTAGCCATCTGCTGGGCCATTTTGGCTATCGGATTGTGGCATGCAGCACCTCTTGTATTGTCTTGTCAT
Chromochloris_zofingiensis  		TGTTGGTCTATTTTTGCGAATTTGCGGCTTTGCTGTCTAGTTCTATTTTGGTATGGTGGACTTGCTCATCATGAATATGTAGGTCTAGTATTGCTTATTGCATTGGCACAATGTCTTTTGTTGTCTGTTCAAGAACTTAGTGGTTTGTTTCTAAGTCTAGAACTACAAAGTTTTGTTCTAGTTATTCTTTGCAGTATTTATTACAAAAATGCTTTGGCATTGGAAGCAGGTAGGAAATATTTTTTGCGGTCTGCATTTAGTAGTTCTTTGCTATTGCTAGGAATTGGATTGATTTATTGGCAAACTGGAGGTGTTTGGCTTGTAGGTCTAGCTTTGATGTGGAAACGGGCTGCTGCACCAAGGCACTTGTGGGCTGCTGATGTTTATTCTGGTGCTCTAAGTATGGTTTCTTTGCGGATTAGCACTTTGCCTAAAGTAGCTGTTCGGCTATTTTGGGTACAAAGTTGGAGGCCTGTGTTTAGTGGAGCGAGTTTGGTGGTTGGTGCCGTAGCGCCTTTGGGAACATATCAAATTAAACGTTTGCTAGCTTATAGTAGCATCGGTCATAGGGGTTTTTTGTTGCTACCATTGTGTGCTGCAATGTTGGTTTATTTGATCATTTATTTGATTACTAGGTTGTTGGTTTGGGGTTTGATGATGTGGAGCTATGAACGTCAATATTTGGCAGATTTGGGTGCTCTGAATCAAACTTCTGTAGCCGGTGGAAGGTGTTGGGCATTTGCTATGTGGAGTTTGGCAGGTTTGCCACCAGCTGCTGGTTTTTTTGGCAAACTTGGTCTTTTCTTGTATGCTTTGAATAGTGCACAATTTTGGTTGGTTGGTTTGGCTTTGGCATCTACTTTGCTTGGTAGTGTCTATTATTTGCGTATTCTAAAAACTGTATACGTCGATATGCCAACTGGATTTGGTTTGTATAGTCATTGTGCTTCTCCAACTGCCTATGTATTGGCTGTTAGCCTTGGACTTTTGTTTATTGGCCTTTGGAGGGGTGCACCTTTGGTATTGTTTGCTCAT
Hydrodictyon_reticulatum  			GTGTGGGCCCCTGAGGCCTTTGTATTGCTTTGTTTATTGGTATTACTCTGGTATGGGGGTATTATTCATCTAGAATATACTTACCTTGTACTTTTTTTTCTACTAGGAGTACACCTTTTAATTATAAGTGCTGATTTAATCTCTCTATATGGCAGCCTAGAATTACAAAGTTTCTCTGTTGTTGTATTGTGTAGTTTAAATTATGGTTCTGCTTACTAGATTGAAGCAGCCATGAAATACTTTTTGCTAAGTGCTTTTAGTAGTAGCTTATTACTATTGGGTATCGGTTTAATTTATTGGCAAACTGGAGGTTTATGGCTAATTGGATTGGCTCTGCTATGGAAACTTGCATAGGCACCTTTACACATGTGGGCAGCTGATGTTTATATGGGTGCTTGGAGTAGTGTAACTCTTCTAGTAAGTACATTACCTAAAATTGCTGTATTATGCTTTTGGGCACATTATTTTGGGCCATTTTTTAGTGGCATGTCTCTAATTATTGGTGGTATCTAGCCACTAGCTCAATCTATGTTTAAACGCTTACTTTAGTTTAGTAGTGTGGGACATATGGGATTGCTATTGATGCCTTTTGCTTCTGCTCTTTGGGCGCACTTGTTTTTTTATGTACTAACTAGTTTAGTTGTTTGGGCATTAATTCAATGGCCATTTAACCGTCAATATATTTGGGATTTGGTTTCTTTAAACCGTACATCTCCTGCTGCTTAGCTAGCTTGGGCAGTATAGATGTTGAGCTTGGCAGGCTTACCTCCAGCAGCTGGTTTTTTAGGTAAACTTTTCCTATTCTGGGCTTCTTTGAGTAGTGATCAATATTTGCTTGTATTACTTGCATTGATTAGTACACTATTAAGTAGTGTTTATTACTTACGTGTTCTTGTAGTAAGCTTTGTATATAACAAAGG-------------------------------------------------------------------------------------------------------------------
Kirchneriella_aperta  				TCTTGGATGCCAGAAGGGTTCTTTTTAATCACTCTTTTGGGATTGTTGTGTTATGGGGGAATTGTACATCCAGAATATGTAACACTTACTTTGCTTGCTGTTTTGGGGCAACATCTTTTAATCAGCGCAACGGATCTTATGGCGATGTATGTTTGTATCGAACTTCAAAGTTTTGCTATTGTAGTTCTTTGCAGTTTAAATTATCGAAGTGCTTATTCTATCGAAGCTGGAATGAAATATTTCTTGTTAAGTGCCTTCAGCAGTTGCCTACTTTTGTTAGGTATTGGTTTAATTTACTGGGATACAGGTGGGGTATGGTTAGTAAGCCTCGGACTGCTTTGGAAACTTTCCGCTGCCCCGTTGCACCTTTGGGTTGCGGATGTATATATGGGTGCTTGGAGCAGTGTGTCCCTGTTTTTAAGCACTTTGCCAAAAATTGCTGTTTTTGGTTTTTGGGTTCACACTTGGCACCCCTTATTTAGTGCCATGTCCTTAATGGTAGGGGCTTTAGCTCCTTTGGCACAAACGCAACTTAAACGTTTGCTTGCTTTAAGTAGTGTTGGTCACATGGGATTCATGTTAATGCCACTGTGTGCAGCCTTATTTGTATATCTTGTTTTGTATTTAATTACAAACTTGGCAATTTGGGGCCTTTTAATGTGGCCTTATGGTCGAATATACATCTGGGATCTGTCTGCACTCTACCAAACGTCTCCCGCAGCAGCCACTGCTTGGGCTGGTGTTATGCTCAGTCTTGCTGGACTTCCTCCTGTAGCAGGATTTTTAGGAAAATTAGGCCTTTTTTGGTGGGCGCTCAATAGTCATTTGTATATTTTAGTAGGTATTGCACTTCTCAGTACTCTTCTAAGTACAATTTATTATTTGCGCGTACTAAAAGTAGCATACGTAGACATGCCCGGAAACTGGGGATCCTATGGTCAAATTTCTGCAATCAATGCTTACTTAGTGTCTATCTCTTGGGGCTTGTTAGCATTCTTGCTTTGGCACGGAGCTCCACTTATGCTTAGCTGTCAT
Mychonastes_homosphaera  			GCATGGGCTCCCGAAATTCAATTCTTGGTAGTGATGCTAGGACTATTGTACTATGGTCATGTGATTCATCCTGAATACATTGTGTTGATCTTGCTAGCCATTCTAGGACAACATCTTTTGATTATGACATCCGATTTGATGGCGCTCTATCTTTGTCTTGAATTGCAAAGTTTTGCATTGGTAGTGTTGTGCAGTTTGAACTATACCAGTCCTTATGCCATCGAAGCAGGTATGAAATACTTCCTATTGAGTGCATTTAGCAGTTGTTTGCTTTTGCTTGGGATTGGCCTAATTTACTGGGAAACTGGTGGATTGTGGTTGGTAGGTGTAGGTCTTCTATGGAAATTGGCAGCTGCACCTCTACATATGTGGGCAGCTGATGTATACCAAGGAGCATGGACCAGTGTGACTCTACTGATCAGTACTCTACCTAAAATTTCTGTATTGGCTTTCTGGGTACACAGTTGGCACGGAATCTTTAGTGCTTTGAGCCTAATTGTAGGAGCTTTGGCACCCATGGCCCAATCTCAACTAAAACGGTTGCTTGCCTTTAGTAGCATCAGCCACATGGGATTCCTTCTGATCCCTCTAGTTAGCGCCCTATGGGCTTACTTGATTTTGTACCTATTGACCAACTTGGCTCTATGGGGACTGATGCTTTGGCCTTTTGGACGTCAATCCATTTGGGACCTAGCTGGATTGAATGCCTACATGCCAGTAGCAGCTACAGCTTGGGCTGGTGGAATGCTTAGTTTGGCTGGATTGCCTCCCGTAGCAGGATTCCTAGGAAAACTAGGCATTTTTTGGTGGGGCCTAAACCAACATCAATACGCACTGATGACTCTAGCCTTGGTGGCTACTTTGTTGAGCACTGTTTACTATCTACGTGTTCTCAAAGTGGCCTACGTAGATCAACCCAAAGCTTGGGGACAATTTGATTCTATGGCACCCATGAATGCTTATTTGATTGCAATGGCTTGGTTTAGTCTAGCCATTCTGTTGTGGCATGGGACTCCTCTAGTACTAGCTAGCCAC
Neochloris_aquatica  				GTTTGGGCTCCTGAAGCTTTTTTTTTGGTTTAGCTACTTCTTTTGATTTGGTATGGTGGTATTGTACATTTGGAATACGTTTATTTGAGTCTACTATTTCTATTGGGGGTTCACTTGCTTTGCTATACTGTTGACTTGATTAGTTTGTATGTTTGTTTGGAATTGCAAAGTTTTTCTATCGTAGTTCTTTGTAGGATGAATTACACAACACCATACGCTATTGAAGCTGGAATGAAATATTTCTTGCTAAGGGCGTTTAGTAGTAGGCTTCTACTTTTGGGAGTAGGACTGATTTATGCACAAACTGCTGGCTTGTGGCTTATTGGATTGGGTCTACTATGGAAATTGGCTTAGGCTCCATTGCATATGTGGGCTGCTGACGTGTATATGGGTGCTTGGAGTAGTGTTACCTTGATGATTAGTACACTTCCTAAAGTTTAGGTTTTGTTTTTCTGGGCACGATGTTTCCATAATTTCTTTAGGAGGTGTAGTTTTATTATTGGAAGGCTTGCACCGTTGGCACAATCTACATTGAAACGTTTGTTGGCTTTTTCCAGTGTAGGAAACATGGGATTGCTTCTAATGCCATTCTGTCAAAGGCTTTGGGTACACTTCGTCTTGTATATTCTAAGTTCTATGATTGTTTGGGCACTTATCATGTGGCCTTTCTACCGTCAATATGTTTGGGATTTGACTAATCTTAATCAAATTTCTGCTACCTAGGCTTAGGCATGGGGTGTTGCTATGTTGAGCTTTTAGGGACTACCGCCTGTTTAGGGATTCCTTGGAAAACTTGGATTGTTCTGGTATAGGCTAAGCAGTAACATGTATGCCTTGGTATCCGTTGCTCTTGTAAGTACTCTAGTAAGCAGTGTTTACTATTTGCGTATTTTGAAAGTTTCTTATGTAGATTAGCCTAACAACTGGGGATCTTACGGACATTTCAGGCCTAGCCAAGCCTATTTGGTTTAGATTGGTACTGCTCTTCTAATTGTTATTATGTGGCACGTTTAGCCTTTGGCTTTGTAGAGTCAT
Ourococcus_multisporus  			TCTTGGATGCCTGAAGGGTTTTTTCTTGTAACTCTTCTAGCTTTGTTATGTTATGGGGGAATTGTTCATCCAGAATATATTTCCCTAACATTGCTGGCCTTATTGGGTCAACATTTGTTAATGTGCTCTACAGATCTAATGGCTATGTATGTTTGTCTAGAACTTCAAAGCTTTGCTGTTGTTGTTCTTTGCAGCCTAAACTACAATAATGCTTATTCTATTGAAGCAGGAATAAAATACTTCTTATTAAGTGCTTTTAGTAGTTGCTTGCTTTTGCTTGGAATTGGTTTAATTTACTGGGATACTGGCGGAGTTTGGTTAGTAAGTCTAGGCCTACTTTGGAAACTTTCTGCAGCACCTCTTCATTTGTGGGTAGCTGATGTATATATGGGAGCTTGGAGTAGTGTAACTTTGTTTTTAAGTACTCTTCCAAAAATTGCAGTTCTAGGTTTTTGGATCCACACATGGCATCCTGTATTTAGTGCACTTTCTTTGATGGTTGGTGCCTTAGCACCTTTAGCTCAAACTCAACTTAAACGTTTGCTTGCTTTAAGTAGTGTTGGTCATATGGGATTTTTGTTAATGCCATTGTCTGCTGCTCTATGGACATACCTTATCCTTTACCTTATTACCAATCTAGCTATGTGGGGTTTGCTTATGTGGCCATTTGGGCGACAATATATTTGGGATTTGTCCGCCTTAAACCAAACTTCTCCTGCTGCTGCTACCGCTTGGGCTGGTGTAATGTTGAGTTTAGCAGGTCTACCTCCTGTTGCTGGTTTTCTTGGGAAACTAGGATTATTCTGGTGGGCCCTTAATAGTCACCTTTACATTTTAGTTGGTGCTGCTTTAGTTGCAACTTTATTAAGTACTATTTATTATTTGCGAGTTCTTAAAGTGGCTTATGTAGATATGCCAGGAAATTGGGGTTCTTATGGAAAAATCCCTTCCTTTAATGCGTATTTAATTGCTATTTCTTGGAGTCTTCTAGTTTTATTGCTTTGGCACGGAGCCCCCCTGATTTTGTCTAGTCAT
Pediastrum_duplex  					GTGTGGGCCCCTGAGGCCTTTGTATTGCTTTGTTTATTGGTATTACTCTGGTATGGGGGTATTATTCATCTAGAATATACTTACCTTGTACTTTTTTTTCTACTAGGAGTACACCTTTTAATTATAAGTGCGGATTTAATCTCTCTATATGGCAGCCTTGAATTACAAAGTTTCTCTGTTGTTGTATTGTGTAGTTTAAATTATGGTTCTGCTTACTAGATTGAAGCAGCCATGAAATACTTTTTGCTTAGTGCTTTTAGTAGTAGCTTATTACTATTGGGTATTGGTTTAATTTATTGGCAAACAGGTGGCTTATGGCTAATCGGATTGGCTTTGCTATGGAAACTTGCATAGGCACCATTACACATGTGGGCAGCTGATGTTTATATGGGTGCTTGGAGTAGTGTAACTCTTCTAGTAAGTACATTACCTAAAATTGCTGTATTATGCTTTTGGGCACATTATTTTGGGCCATTTTTTAGTGGTATGTCTCTAATTATTGGTGGTATCTAGCCGCTAGCTCAATCTATGTTTAAACGACTACTTTAGTTTAGTAGTGTTGGGCATATGGGATTATTATTGATGCCTTTTGCTTCTGCTCTTTGGGCACACTTGTATTTTTATGTATTAACTAGTTTAGTTGTTTGGGCATTAATTCAATGGCCTTTTAACCGCCAATATATTTGGGATTTAGTTTCTTTAAACCGCACATCTCCAGCTGCATAGTTAGCTTGGGCAGTTTAGATGTTGAGCTTGGCAGGTTTACCTCCAGCAGCTGGTTTTTTAGGTAAACTTTTCCTTTTCTGGGCTTCTTTGAGTAGTGATCAATATTTGCTAGTATTACTTGCATTAATTAGTACACTATTAAGTAGTGTTTATTACTTACGTGTTCTTGTAGTAAGCTTTGTATATAACAAAGGATATTGGGGTTCTTATGCACCTTTCTATTCCATTAGTGCTTATATTGTAGTAGTAGGTTGTACTATTTTAGTATTAAGTCTATGGTATTAGGCTCCTTTGGTAATCTAGAGCCAC
Pediastrum_duplex_ALG24  			GTGTGGGCCCCTGAGGCCTTTGTATTGCTTTGTTTATTGGTATTACTCTGGTATGGGGGTATTATTCATCTCGAATATACTTACCTTGTACTTTTTTTTCTACTAGGAGTACACTTATTAATTATGAGTGCTGATTTAATCTCTCTATATGGCAGCCTTGAATTACAAAGTTTCTCTGTTGTTGTATTGTGTAGTTTGAATTATGGCTCTGCTTATTAGATTGAAGCAGCCATGAAATACTTTTTGCTTAGTGCTTTTAGTAGTAGCTTATTACTTTTGGGTATTGGTTTAATTTATTGGCAAACAGGTGGCTTATGGCTTATTGGATTGGCGTTGCTATGGAAACTTGCATAGGCACCATTACACATGTGGGCAGCTGACGTTTATATGGGTGCTTGGAGTAGTGTAACTCTTCTAGTAAGTACATTACCTAAAATTGCTGTATTATGCTTTTGGGCACACTATTTTGGGCCATTTTTTAGTGGTATGTCTTTAATTATTGGAGGTATCTAGCCGCTAGCTCAATCTATGTTTAAACGCCTACTCTAGTTTAGTAGTGTGGGACATATGGGATTGTTATTGATGCCTTTTGCTTCTGCTCTTTGGGCACACTTGTATTTTTATGTACTAACAAGTTTAGTTGTTTGGGCATTAATTCAATGGCCATTTAACCGCCAATATATTTGGGATTTAGTATCTTTAAATCGTACATCTCCAGCGGCATAGCTCGCTTGGGCAGTATAGATGTTGAGCTTGGCGGGTTTACCTCCAGCAGCTGGTTTTTTAGGTAAACTTTTCCTTTTCTGGGCTTCTTTGAGTAGTGATCAATATTTGCTAGTATTACTTGCATTAATTAGTACACTATTAAGTAGTGTTTATTACTTACGCGTTCTTGTAGTAAGCTTTGTATATAACAAAGGATATTGGGGTTCTTATGCACCTTTCTATTCCATTAGTGCTTATATTGTAGTAGTTGGTTGTACTATTTTAGTATTAAGTCTATGGTATTAGGCTCCTTTGGTAATCTAGAGCCAC
Pediastrum_duplex_ALG27  			GTATGGGTCCCTGAGGCCTTTGTATTGCTTTGTTTATTGGTATTGCTCTGGTATGGGGGTATTATTCATCTAGAATATACTTACCTTGTACTTTTCTTTCTATTAGGAGTACACCTTTTAATTATGAGTGCTGATTTAATCTCTCTATATGGCAGTCTAGAACTACAAAGTTTCTCTGTTGTTGTATTGTGTAGTTTAAATTATGGTTCTGCTTACTAGATTGAAGCAGCCATGAAATATTTTTTGCTTAGTGCTTTTAGTAGTAGTTTATTACTATTGGGTATTGGTTTAATTTATTGGCAAACTGGCGGCTTATGGCTAATTGGGTTGGCTCTGTTGTGGAAACTTGCATAGGCACCATTACACATGTGGGCAGCAGATGTATATATGGGTGCTTGGAGTAGTGTAACTTTGTTGGTAAGTACATTACCTAAAATCTAGGTTTTATGTTTCTGGGCTCATTATTTTGGACCATTTTTTAGTGGTATGTCTCTAATTATTGGTGGTATCTAGCCACTAGCTCAATCTATGTTTAAACGTCTACTTTAGTTTAGTAGTGTAGGACATATGGGTTTGCTATTAATGCCTTTTGCTTCTGCTCTTTGGGCACACTTGTTTTTTTATGTACTAACTAGTTTAGTTGTTTGGGCATTAATTCAATGGCCATTTAACCGCCAATATATTTGGGATTTGGTATCTTTAAACCGTACATCTCCAGCAGCATAGCTAGCTTGGGCAGTTTAGATGTTGAGCTTGGCAGGTTTACCTCCAGCAGCAGGCTTTTTAGGGAAACTTTTCCTATTCTGGGCATCTTTGAGTAGTGATCAATATTTGCTTGTATTGCTTGCATTAATTAGTACACTATTAAGTAGTGTTTATTACTTACGTGTTCTTGTAGTTAGCTTTGTATATAACAAAGGATATTGGGGTTCTTATGCACCTTTCTATTCCATTAGTGCTTATATTGTAGTAGTTGGTTGTACTATTTTGGTATTAAGCTTATGGTATTAGGCTCCTTTGGTAATTTAGAGCCAC
Pediastrum_duplex_ALG29  			GTTTGGGCCCCTGAGGCCTTTGTATTGCTTTGTTTATTGGTATTACTCTGGTATGGGGGTATTATTCATCTAGAATATACTTACCTTGTACTTTTTTTTCTACTAGGAGTACACCTTTTAATTATGAGTGCTGATTTAATTTCTCTATATGGTAGCCTTGAATTACAAAGTTTCTCTGTTGTTGTATTGTGTAGTTTAAATTATGGTTCTGCTTATTAGATTGAAGCAGCCATGAAATACTTTTTACTTAGTGCTTTTAGTAGTAGCTTATTACTATTAGGTATTGGTTTAATTTATTGGCAAACAGGTGGCTTATGGCTAATTGGATTGGCTTTGCTATGGAAACTTGCATAGGCACCATTACATATGTGGGCAGCTGACGTTTATATGGGTGCTTGGAGTAGTGTAACTCTTCTAGTTAGTACATTGCCTAAAATTGCTGTATTATGCTTTTGGGCACATTATTTTGGTCCATTTTTTAGTGGTATGTCTCTAATTATTGGTGGTATCTAGCCGCTAGCTCAATCTATGTTTAAACGCCTACTTTAGTTTAGTAGTGTTGGGCATATGGGATTGTTATTAATGCCTTTTGCTTCTGCTCTTTGGGCACATTTGTATTTTTATGTGCTAACTAGTTTAGTTGTTTGGGCATTAATTCAATGGCCATTTAACCGTCAATATCTTTGGGATTTAGTCTCTTTAAATCGTACTTCCCCTGCTGCATAGCTAGCTTGGGCAGTTTAGATGTTAAGCTTGGCAGGTTTACCACCAGCAGCTGGGTTTTTAGGTAAACTTTTCCTTTTCTGGGCTTCTTTAAGTAGTGATCAATATTTGCTTGTATTACTTGCATTAATTAGTACACTATTAAGTAGTGTTTATTACTTACGTGTTCTTGTAGTAAGCTTTGTATATAACAAAGGATATTGGGGTTCTTATGCACCTTTCTATTCCATTAGTGCTTATATTGTAGTAGTTGGTTGTACTATTTTAGTTTTAAGTCTATGGTATTAGGCTCCTTTGGTAATCTAGAGCCAC
Pseudomuriella_schumacherensis  	ACTTGGGCTCCCGAAGCTCAACTTTTGTTGGGTTTGCTGGGCTTGTTGTATTATGGGGGTATTGCCCACACAGAATACTTTGTTTTAGTATTGCTAGCTGTTTTGGGTCAATACTTGTTGTTAATGACTACCGATTTAATGGCTTTGTATTTGTGTTTAGAGTTACAAAGCTTTGCTCTAGTTGTTTTATGCAGCTTAAATTATGCGAGCCCATATTCCGTCGAAGCTGGGATGAAGTATTTTTTATTAAGCGCTTTTAGTAGTTGTCTTTTGCTTTTGGGAATTGGTTTGATTTATTGGAACACTGGTGGTATATGGTTGGTTGGATTAGGCTTGTTATGGAAGCTTGCAGCAGCACCTATACATATGTGGGCAGCTGATGTTTATCAAGGAGCTTGGAGCAGTGTTACCCTTTTAATCAGCACCTTACCAAAAATCGCGGTATTAGGCTTTTGGGCACACACTTGGCATTCCTTTTTTAGTGCCTTTAGCTTAGTGGTAGGTGCAGTAGCACCATTAGGCCAAGCTCAATTGAAACGTTTGTTAGCTTTTAGTAGCATCGGTCACATGGGTCTATTGCTTATGCCATTAGCTGCTGCTTTGTGGGCTCATCTAGGCATTTATGTGGTGACAAGCTTAGCTGTCTGGGGGTTAATGCTTTGGCCCTTCGATCGACAATACATTTGGGATTTAGCTGGACTCCAAAACTCTTTGCCTGTAGCTGCTACCGCTTGGGCAGGTGCTATGCTTAGTTTGGCGGGTCTACCCCCTGTTGCAGGCTTTTTAGGAAAGCTAGGCCTTTTTTGGTGGGGGCTAAACACCCATCAATACGCCTTGGTTCTTTTAGCTTTGGTAGCCACTTTGCTCGGAAGTGTTTACTACTTACGAGTTTTAAAAGTGGCCTACGTAGACACTCCTCGAAGCTGGGGCACTTACGGGCCCTGTGCAGCGCCAACTGCTTACCTAATAGCCATTGCATGGGCTATTTTGGCAGGAGCTTTATGGCATGGAGCACCTCTAGTCTTAGCCACACAC
Rotundella_rotunda  				TGTTGGGCGCCAGAAGCTTTTTTCTCTTTGAATCTTTTGGTATTTCTATGGTATGGTGGGATTATTCACACGGAATATGTGTTTTTGGCTTTGCTTTCTCTCTTTGGGCAACATTTGTTGTTGATGAGCACTGATTTGATGGCATTGTATCTTTGTTTGGAATTGCAATCTTTCTCTTTGGTGGTTTTGTGTGCTTTGAACTATACAAACCCATATGCAATTGAAGCTGGAATGAAATATTTTTTGCTTAGTGCATTTAGAAGTTGTTTGCTTTTGCTTGGGATTGGTTTGATTTATTGGCAAACGGGTGGTTTGTGGCTCGTTGGACTTGGCTTGTTGTGGAAGTTGGCCGCCGCACCTTTGCATCTATGGGCCGCCGATGTTTATATGGGTGCATGGAGTAGTGTTACTTTGTGGATTAGTACTTTGCCTAAAATCGCTGTGCTAGGCTTTTGGACGCATACCTGGCATCCGATCTTTAGTGGCTTGTCTTTGCTTGTAGGTGCTTTTGCACCTTTGGCGCAAACTCATTTGAAACGTTTGTTGGCCTTTAGTAGTATCGGACATATGGGATTGATGCTTATGTGTCTTTCTAGAGCTCTTTGGGCTCATATGGGCATCTACATTGTGACTAGTTTGGCTGTATGGTCTCTTTATATGTGGCCTTTTGGACGTCAATATCTTTGGGATTTGGCTGGATTGAATCATAGTTCTCCAGTGAGGGCCACTGCTTGGGCTGGAGCTATGGTAAGTCTTAGGGGATTGCCTCCGCTTGCAGGATTTCTTGGAAAACTTGGTTTGTTTTGGTGGAGATTGAATACAAGCCAATATGTCTTGCTTTCTTTGGCTTTGCTCAGTACTGTGGTAAGTACAGTCTATTATTTGCGAGTTCTTAAAATTTCTTATGTAGATAGACCACAAAGCTGGAGTTCTTATGGACCTCTTCATAGTTCTAACGCCTACATGATTAGCAGAGCTTGGGTCTTTCTTTGTCTGCTATTGTGGCATGGAACACCAATCCTTTTGAGAGGCCAT
Scenedesmus_obliquus  				CTTATTAGGCCTGAATTTTTCTTGCTTTTTGGTTTTTAGGTTTAGCTTTGGTATGGTGCTATTAGGCATACTGAATATGTCTATTTGGCAATGTAGGCACTCATGGGTCAATATTTGTTTATTCAAACAACAGATTAGATGTCTATGTATTTGTGTCTTGAATTGCAAAGTTTTTCTTTGGTTGTTTTGTGTGGATTGAACTATAAAAGTGCTTATTCTATTGAAGCATCTATGAAATATTTCTTGCTTAGTGCATTTAGGAGTTGTTTGCTTTTGTAGGGAATTGGTTTTCTTTATTGGCAAACTGGAGGAATTTGGTTTGTAAGCATGGGTCTTCTCTGGAAATAGGCTGCCGCTCCTTTGCATTTTTGGGTACCTGATGTATACACAGGAGCTTGGTCCAGTGTTTCTTTGTGGATTACAGTATTGCCTAAAATTTCTGTTCTTGGATTCTGGACACATAATTGGCAGAATTTTTTTAGGATTCTTTCTATGATTATTGGAGCATTGGCTCCTTTGGCACAAACCACATTGAAACGATTGCTTGCTTATAGTAGTATTGGTCATATGGGTTTGTTGTTGATGCCTTTGTGTGGAGCTCTTTGGACTCACATGTTTATCTACATTTTGATTAACCTTGGAACATGGGGATAGATTATGGCACCAATGACTCGACAATTTATTTGGGACTTGAAAGGCTTGAATCAAAGTTCTGCAACCGCTGCTTTTAGGTGGAGGGTTTTTATGACAAGTTAGGCAGGTCTACCACCTGTTTATGGATTCTAGGGAAAGGCTGGAATTTTGTGGAGGAGTTAGAACAATGGATTGTTGATTACAGTTGCAGTTGCTTTGGTTTATACTTTGCTTGGAAGTGTTTACTATTTGAAAGTAATGAAAGTTTGTTATGTCGATAATCCAACAAGTTGGGGAACTTACGGAAAATTTTCTTCTACAACTGCTTATATTATTGCTATTTGTGTAGCATTTATGTTGATTGGATTGTGGCATGGAAATTATTTTTTCTTGTAGACTCAT
Stauridium_sp  						GTTTGGGTCCCTGAGGCCTTTGTAACTCTTTCTTTATTAGTATTACTTTGGTATGGGGGAATTATTCATTTAGAATATACTTATTTGATTTTATTTTTCCTTTTAGGAGCACATCTTTTAATTATGAGTGCTGATTTGATCTCTCTTTATGGAAGCTTGGAATTACAAAGCTTTTCTGTTGTGGTTTTATGTAGTCTAAATTATAGCTCTGCTTATGCCATTGAAGCATAGATGAAGTATTTCTTATTAAGTGCATTTAGCAGTAGTTTATTACTATTGGGAATTGGGTTAATTTATTGGCAAACTGGAGGTTTATGGTTAATTGGTTTATCTTTACTTTGGAAATTAGCTTAGGCTCCTTTACACATGTGGGCAGCCGATGTGTATATGGGTGCATGGAGCAGTGTAACCCTTTTACTAAGTACAGCTCCTAAAATCTAGGTTTTAGGTTTTTGGGCACATTATTTTAGTCCATTTTTTAGTGGAATGTCTTTAATGATTGGCGCCATTGCTCCTCTAGCTCAATCTATACTAAAACGATTGTTATAGTATAGTAGTGTAGGACATATGGGTTTCTTATTAATGCCTTTTGCTTCTGCACTTTGGGCTCATTTGTTTTTCTACGTATGTACAAGTTTAGTAGTTTGGGCATTAATTCAATGGCCATTTAACCGTCAATATATCTGGGATCTAGTTTCCTTGAATCGTACAAATCCAATAGCTTAGCTTGCTTGGGGTGTTTAGATGTTAAGTCTTGCTGGATTACCTCCTGTAGCAGGTTTCTTAGGTAAACTTTTCTTATTTTGGGCATCCTTGAGTCAAGATCAGTATTTACTGGTAATTCTTGCATTAATTTCTACACTTTTAGGTTGCGTTTATTACTTGCGCATTCTTGTAGTAAGCTTTGTATATAACAAAGGACATTGGGGTTCTTATGCTCCTTTCTATTCCATGAGTGCTTATATTGTAATTATCGGAATTACTACTTTATTATTAAGCTTATGGTATTAGGCTCCTTTGATTATTTAGAGTCAC
Stigeoclonium_helveticum  			TGCTGGTTACCGGAAATTTATATGATTTTTGGTGTTTTAGTTTTACTTATGTATAGTAAAATAGCACATGTAGAATTTTTAATTTTAATATGTTTATGTGTTATTGGCCAAGATTTATTATTAATTAGTGTTGATTTAATTAGCTTATATGTTTGTTTAGAGTTGCAAACTTTTTGCTTAGTTGTATTATGTAGTATCAATTATAAGTCTATTTTTAATGTTGAAGCTGGTATTAAATATTTTTTATTGAGCGCTTTTAGTTCAGCTCTGTTTTTAGCAGGAACTAGTTTAATTTATTGGGCTACAGGAGGAGTTTGGTTAGTTTCTCTTTCTTTATTATGGAAATTATCTGCAGCTCCATTACACATGTGGGCAGCGGACGTATATCAAGGTGCAAACAGTATTGTTTCCTTGTTTATAAGCACAAGCCCTAAATTAGCTGTTCTTGGGTTTTGGATTAATATTTGGAGTACTTTCTTTAGTGCTTTATCATTATTAATTGGTGCTTTAGCGGCGTTAGGTCAAGTAAATATTAAAAGATTAATGGCTTATAGCTCTATTGCACATATGGGTTTTTTACTAATGCCTTTATGTTCTGCTTTAATCACTCATTTAATTCTATACATATTAACAAGTATAGTAGCTTGGGGATTAATAATGTGGCCTTTTAGACGACAATATCTGTGGGATTATACATTTTTATCAAAAACACACCCATTGGCTACTTTCACATGGGCCATTGTAATGATGAGTTTAGCTGGACTTCCACCAGTTGCGGGTTTTTTAGGTAAACTATATATATTTTTATGGAGTTTATCTAGCCATCAATATACTTTGGTAGGAATTGCTATAATTAGTACTTTAATAAGTAGCGTGTATTATTTACGTTTAATACGTATTATGTATATAGACAATAAAAGTTCTTATAGTATTTTTCAATTAATGGATGCTAGTACAAGTTATCTTATTTCTATATGTGTTTTTTTATTATTATTGCTATTATTATATAGCAGTCCTTTAGTTCTTTTATCTCAT

[nad3 nchar=357]
Atractomorpha_echinata  			ATGACAGAATACGTAGGTGTCTGGATTTATTTACGGTTTAGTACTGCTCGGCCCGCGCGGATCCGGCTATTGAGTTGGACAGTAGCACCTCGTCGAAAG---GACATTGAAAAGGCTACCGCTTATGAATGTGGTTTTGATCCTTTTGGTGAGGCACGCTCCCCATTTGAAGTTTCTTTTTATTTAGTAGGTATTTTATTTTTAGTTTTTGATCTAGAGGTTGCTTATTTATTTCCTTGGATACGGGGTTATAGTGAAGCTGGTTGGTATGGATTCGGTACACGGATATTATTTTTAGTCGTATTAACCATTGGTTTTGTATACGAATGGATGAAAGGTGCACTAGACTGGAATTAA
Bracteacoccus_aerius  				ATGACGGAATATCTAGGTGTATTGGTATATTTGGCTTTGGCCACTGGACTGGGTATGTTGATTCTCACTCTGGTGACCAAAGTGAGGCCGCGTCGTTTG---GATTTGGAAAAAGCGACTGCTTATGAATGTGGTTTCGATCCTTTCGGAGAAGCGCGCTCTCCTTTCGACGTTGGGTTTTATTTGGTAGCTATCTTGTTTCTCGTGTTCGATATCGAAGTAGCTTATCTGTTGCCTTGGGCACTCGGAGGTGCCACGACGGGTTGGGCGGGTTTCACCGCGTTGATGGTGTTTTTGGCGGTGTTGGTGATTGGTTTCGTATATGAATGGCAGAAAGGTGCTTTGGATTGGAACTCA
Bracteacoccus_minor  				ATGACGGAATATTTGGGTGTTTTGGTATACTTGGCTTTGGCCACTGGACTGGGCATGGTGATTCTCACTTTGGTCACTAAAGTGAGGCCCCGTCGCTTG---GACCTGGAAAAAGCAACTGCTTACGAATGTGGTTTCGATCCTTTCGGCGAAGCACGCTCTCCATTTGATGTAGGCTTTTATCTGGTGGCCATTCTGTTCCTAGTGTTTGATATTGAAGTAGCTTATTTGCTACCTTGGGCGCTGGGAGGAATGACGACTGGTTGGGCAGGTTTCACAGCCTTGATGGTATTTTTGGTGATTCTAACAATCGGCTTCGTTTACGAAATGCAGAAGGGAGCACTTGACTGGAATTCA
Chlorotetraedron_incus  			ATGACTGAGTATTTGGGAGTATTGATTTATCTAGTTTTGGCTAGTGTATTGGGAGCGGTTATTTTGTTTCTTGCTTTCCAAGCAAGTCCACGCCGTGTAGGTGACCTTGAAAAAATCACTTCTTATGAATGTGGTTTTGATCCTTTTGGAGAAGCTCGTTCTCCTTTTGATGTAGGTTTTTATCTAGTAGCCATTTTGTTCCTCGTTTTCGATTTGGAGGTTGCGTTCTTGCTGCCGTGGGTTCTCGGAGGGGCTAGTACTGGATTGGCAGGTTTTACAGGACTAGTTCTTTTTTTGATTGTACTAACAATTGGATTTGTTTACGAATGGCAAAAAGGTGCCCTAGATTGGAACTAA
Chromochloris_zofingiensis  		ATGACAGAATATCTTGGTGTATTGGTTTATTTTGTACTGGCCACAGGTCTAGGTGTTGTGATTTTGGCCTTGTGTGTTACAGTTAGTCCACGTCGACTA---GACTTGGAAAAAGCAACAGCGTACGAATGTGGTTATGATCCGTTTGGTGCAGCTCGTTCTCCTTTTGATATTGGATTTTATTTGGTTGCTATTCTATTTTTGGTGTTTGATATTGAATGTGCTCGGCGGTTTCCTTGGATTGTTGGAGGTACACCTACTGGTTGGGCTGGCTTTAGTGGTTTGATCTGCTTTTTGGCAGTACTAACCCTTGGTTTTGTCTATGAATATTGCAAAGGCAGTCTAGATTGGTCTTAA
Hydrodictyon_reticulatum  			ATGACTGAATATATTGGTGTGTTGATTTATATTGTACTTTAGAGTGGTCTGGGTGCAGTGATTTTGGCAGTAAGTTTCCAAGTAAGTCCTAAACGACTTGGTGATTTGGAAAAAGTCTCTGCTTATGAATGTGGTTTTGATCCATTTGGTGAAGCACGTAGTCCATTCGACATTGGTTTTTATTTGGTATAGCTACTTTTTCTTGTTTTTGACGTTGAAGTATAGTTTTTATTACCATGGGTACTTGGTGGCTAGAATACAGGACTTACTGGCTTTGCTGGTTTAGTATTATTTTTAATTGTGCTAACCCTTGGGTTTGTTTACGAATGGCAAAAAGGCGCATTAGATTGGAATTAA
Kirchneriella_aperta  				ATGATTGAATATATTGGAGTCCTTGTTTATTTTATGGTCGCGACTCTTCTTGGAGTCGTAATGTTTTGGGCAGCCACGAAGTGTTCTCCAAAACGTTTT---GATCTAGAGAAAGTTACTGCTTACGAATGTGGTTATGACGCGTTTGGTGAGGCCCGTTCTCCTTTTGATGTGGGTTTTTATTTGGTAGCGATCCTATTTCTTGTTTTTGATATTGAAGTAGCTTATTTAATTCCGTGGGCTTTGGGAGGAGTCGTGTCTGGTTGGACAGGTCTTGCAGCTCTCTTGTTGTTCTTAGCTGTTTTGGTAATTGGGTTTGTGTATGAATGGGGTAAAGGTGCATTGGATTGGAACTCA
Mychonastes_homosphaera  			ATGACAGAATATCTTGGTGTTCTTGTTTATATTGCACTGGCTATTTCTCTAGGTCTAATTATTCTAGGTCTTTCTTGGAAAGTGAGTCCTCGTCGTCTA---GACTTGGAAAAAGCCACTGCCTATGAATGTGGATTTGATCCTTTTGGAGAAGCACGTTCTCCTTTTGATGTAGGTTTTTATTTGGTGGCTATCTTGTTTCTAGTATTTGACATTGAAGTCGCCTATCTATTTCCTTGGGCTCTAGGAGGTGTGGCTACTGGATGGGCAGGTTGGGCAGCTTTGTTGTTCTTCTTGTTCGTGTTGGTCATTGGTTTTGTTTACGAATGGCAAAAAGGAGCTCTGGATTGGAACTCA
Neochloris_aquatica  				ATGACAGAATATCTGGGTGTTTTGATTTATTTGATTTTTTAGAGTGTTTTGGGTTGTATTATTTTGTTTCTAGCATTCAGGGCTAGTCCTCGACGTGTTGGAGACCTAGAAAAAACTTCTTCTTATGAATGTGGATTTGACCCTTTTGGAGAAGCCCGTTCTCCATTTGATGTAGGGTTCTATCTAGTATAGATTTTGTTTTTGGTTTTTGACATTGAAGTAGCTTTCCTATTGCCTTGGGTATTGGGAGGTGTAAGTACCGGATACTACGGATTTACTGGATTGCTAATTTTTTTGGTAGTTCTGGTAGTGGGGTTTGTATATGAATGGCAAAAAGGGGCCCTTGATTGGAACTCA
Ourococcus_multisporus  			ATGATTGAGTACTTGGGTGTATTAGTATATTTTATGGTTGCTACTGCTTTAGGTATTGTAATGTTTTGGGCAGCAACCAAATGTTCTCCAAAACGTTTT---GACCTAGAAAAAGTAACTGCTTACGAATGTGGCTATGATGCTTTTGGAGAAGCACGTTCTCCTTTTGATGTAGGTTTCTATTTAGTAGCTATCCTATTTCTTGTTTTTGATATTGAAGTGGCTTATTTGATTCCTTGGGCTCTTGGAGGAGTTTTGTCTGGTTGGGCAGGATTAGCGGCGCTCTTGTTGTTTTTGGCTGTTCTTGTTATTGGTTTTGTGTACGAGTGGGGGAAAGGTGCTTTGGATTGGAATTCA
Pediastrum_duplex  					ATGACTGAATATATTGGTGTGTTGATTTATATTGTACTTTAGAGTGGTCTGGGTGCAGTGATTTTGGCAGTTAGTTTCCAAGTAAGCCCGAAACGACTAGGTGATTTGGAAAAAGTCTCTGCTTATGAATGTGGTTTTGATCCATTTGGCGAAGCACGTAGTCCATTCGACATTGGTTTTTATTTGGTATAGCTACTTTTTCTTGTTTTTGACGTTGAAGTATAGTTTTTATTACCATGGGTACTTGGTGGATAGAATACAGGACTTACTGGCTTTGTTGGTTTAGTATTATTTTTAATTGTGCTAACCCTTGGGTTTGTTTACGAATGGCAAAAAGGCGCATTAGATTGGAATTAA
Pediastrum_duplex_ALG24  			ATGACTGAATATATTGGTGTGTTGATTTATATTGTACTTTAGAGTGGTCTGGGTGCAGTAATTTTGGCAGTTAGTTTCCAAGTAAGCCCTAAACGACTAGGTGATTTGGAAAAAGTCTCTGCTTATGAATGTGGTTTTGATCCATTTGGTGAAGCACGTAGTCCATTCGACATTGGTTTTTATTTGGTATAGCTACTATTTCTTGTTTTTGACGTTGAAGTATAGTTTTTATTACCATGGGTACTTGGTGGCTAGAATACAGGACTTACTGGCTTTGCTGGTTTAGTATTATTTTTAATTGTGCTAACCCTAGGGTTTGTTTACGAATGGCAAAAAGGAGCATTAGATTGGAATTAA
Pediastrum_duplex_ALG27  			ATGACTGAATATATTGGTGTGTTGATTTACATTGTACTTTAGAGTGGTCTGGGTGCAGTGATTTTGGCAGTTAGTTTTCAAGTAAGCCCTAAACGACTAGGTGATTTGGAAAAAGTCTCTGCTTATGAATGCGGTTTTGATCCATTTGGTGAAGCACGTAGTCCTTTTGACATTGGGTTTTATTTGGTATAGCTACTTTTTCTTGTTTTTGACGTTGAAGTATAGTTTTTATTACCATGGGTACTAGGCGGGTAGAATACTGGATTAACTGGTTTTGCTGGTCTAGTACTATTTTTAATTGTATTAACCCTTGGGTTTGTTTACGAATGGCAAAAAGGTGCTTTAGATTGGAATTAA
Pediastrum_duplex_ALG29  			ATGACTGAATATATTGGTGTGTTGATTTATATTGTACTTTAGAGTGGTCTGGGTGCAGTGATTTTAGCAGTTAGTTTCCAAGTAAGCCCTAAACGATTAGGTGATTTGGAAAAAGTCTCTGCTTATGAATGTGGTTTTGATCCATTTGGTGAAGCACGTAGTCCATTCGACATTGGTTTTTATTTGGTATAGCTACTTTTTCTTGTTTTTGACGTTGAAGTATAGTTTTTATTACCATGGGTACTTGGCGGCTAGAATACAGGACTAACTGGCTTTGCTGGTTTAGTATTATTTTTAATTGTGCTAACCCTAGGGTTTGTTTACGAATGGCAAAAAGGCGCATTAGATTGGAATTAA
Pseudomuriella_schumacherensis  	ATGACAGAATATATTGGGGTACTCATTTATGGGGCACTTGCAGCAGGTTTAGGTCTTGTCATTTTGGCCTTAGCTTGGAAAGTTAGCCCGCGACGTTTA---GATTTGGAAAAAGCAACAGCTTATGAGTGCGGTTTCGATCCTTTTGGAGAGGCACGTTCTCCGTTTGATGTAGGTTTTTATTTAGTAGCTATCCTGTTTCTAGTCTTCGACATCGAAGTTGCGTTTTTGTTTCCCTGGGCACTAGGAGGTGTTGCCACAGGTTGGGCAGGGTTTGTAGCCCTGTCTGTTTTTCTCTTTGTTCTCGTGATTGGTTTCGTATACGAATGGCAAAAAGGAGCATTAGATTGGAATTCG
Rotundella_rotunda  				ATGCTTGAATATGTAGGAGTTTGTATTTATGTCTTTTTGGCAACTGGTTTGGGAAGAATTATTTTGACAAGAGCTAGGGCAGTCAGTCCTCGTCGTTTG---GATTTGGAAAAAAGGACAGCATATGAATGCGGTTTTGATGCTTTCGGAGACGCACGTTCTCCTTTTGATGTAGGCTTTTATTTGGTTGCAATTCTGTTTCTAGTCTTTGATATTGAGGTTGCTTTTTTGTTGCCTTGGGCACTTGGAGGTTCTATCATTGGATGGAGTGGTTTTGTAGCTCTGATGATCTTTTTGGTTGTTTTGGTCGTTGGCTTTGTCTACGAATGGCAAAAAGGTGCTCTGGATTGGAACTAA
Scenedesmus_obliquus  				ATGACAGAATATGTAGGTGTATTGTTGTATATTGCTATTGCAGTAGGTCTTGGTATTGTTATTCTTTTTAGGTCTTATAAAGTAAGGCCTCGTCGATTG---GATTTGGAAAAAGCAACTGCCTATGAATGTGGTTTTGAACCCTTTGGAGAAGCTCGATCCCCTTTTGATATTGGTTTTTATTTGGTCGCGATTCTTTTCTAGATTTTCGATATCGAGGTCGCATTTTTGCTCCCATGGGTACTTGGTGGAATTAGTACAGGCTCCAGTGGATTTTTTGCTTTTCTCCTTTTCTAGGTTGTCCTTACCATTGGCTTTGTTTTTGAATGGCAAAAAGGTGCTTTGGAATGGAGTTCA
Stauridium_sp  						ATGACAGAATATATTGGAGTAGCGATCTACATTGTACTTTAGACTGGTCTGGGTGCAGTGATTTTATTTGTAAGTTTCAATGTGAGTCCTCGTCGTGTAGGGGATTTAGAAAAAGTATCTGCTTATGAATGTGGATTTGATCCTTTTGGAGAAGCACGTAGTCCATTTGACATTGGTTTTTACTTAGTATAGCTTCTTTTTCTTGTATTTGATGTAGAAGTTTAGTTTTTATTGCCATGGGTATTAGGAGGTTCTGTAACAGGATTCTCTGGATTTGCTGGCCTTATTTTATTCTTAATTGTATTAACACTTGGATTTGTTTACGAATGGCAAAAAGGTGCACTTGATTGGAATTCA
Stigeoclonium_helveticum  			ATGGTTGAATATTATCCTATTTTTATATATTTCATAATAAGTGGGTTGATTGCTACTATAATGATTGGATCGAGTTGGGTTGTAGCCCCCCGTCGATTA---GACATTGAAAAAGCATCAGCTTATGAGTGTGGTTTTGACCCTTTCGGGGAAGCACGATCACCTTTTGAGGTTAGTTTTTATTTAGTTTCTATACTTTTTATTATTTTTGACATTGAAGTAGCTTTCCTTTTCCCATGGGCCATTGGTTTAACTACAGTGGGCTGGCAAGGTTATATTTCAATGTTAGTGTTTTTATTTGTATTGGTTGTTGGCTTCTTTTATGAATGGAAAAAAGGAGCATTAGATTGGTCTTAG

[nad4 nchar=1383]
Atractomorpha_echinata  			GTTCGGGGTTATACTTTATTATATCCTTGGCTTGGTGCGCGGATTGTATGGTTTTTACCGAGTGAACAAATTCGTCGGACTCGTATAGTTGCATTAATTTTTTCACGGATAACATTCTGTACTAGTCTTTGTTTATGGGCATCTTTTGATTATAGTCACACTGAGCCTTTTCAAAAAGTAGGGGGAGGGCGAAGCTGGAAGGGAATACGGAGTTCTTCTTTAGAATTTGGTTTGGACGGTCTTTCTTTATGGATGGTTTTGCGGACAACTGCACTTTTTCCTATTTGTATATTGTGTAGTTGGCTTTTATTAATATTAGAAGGGATGTTATTAGCTGTTTGGACTATATTAGACATCGTGTTTTTTTATGTACTATATGAGAGCGTACGGATACCAATGTTTTTACGGATTGGGTTAGCAGGAAGTCGTACGCGCAAAATACGTGCTGCTTATCAATTAGTATTATACACATTATTTGGAAGTTTATGTCTGCTTCCTTGCTTATTATTGATGTATGCTGAAACAGGTACATCTTCTTTAGAGCTTATTTATGCCTATAATTGGACATTTGAACGTCAGCGGATTCTCTGGTGGGGGTTTTTCTTTGCTTTTGCAGTTAAAATTCCAATGATACCATTACATTTATGGTTACCAGAAGCTCACGTAGAAGCAAGTACAGCAGGATCGGTTTTATTAGCCGGTGTACTATTAAAACTGGGTTCTTATGGTTTTTTGCGTTTTTTACTACCTTTATTTCCAGAAGCAACTATATTTTACGGGCCACGGGTGTATACTCGGAGTCTAATAGCACGGATATATGCTTCACGGACAACTCGGAGACAAGTTGATCTTAAAAAAATCATTGCATATTCTTCTGTAGCACATATGAATTTGGTAACATTGTCTTTATTTAGTAATAATGAATTAGGGCGGAGCGCAGCATGTTTTTTAATGCTGAGTCATGGTGTTGTATCTCCTGCATTATTTTTATGTGTAGGAATGCTATATGATCGCCATCATACTAAATTATTGAAATATCTTGGTGGTAGTGCGGCGACTATGCCTTTATTTACTATTTTCTTCTTCTTTTTTACACTAGCAAACATGGCCCTGCCTTTATCACCGTCTTTTATTGCAGAATTTCTAGCTTTATGTGGTGTATTTGCTTATCATAGTTGGGCCACTGTATATGCATTGATTAGTGTTATTCGGGCAGCAATTTATAGTTTATGGGCATATGCTCGTGTAGCGCACGGACGGCCAAAAAATGTATATATCAAATACGTCTGCGACCGGTGCCGTCGTGAATTTTGGTGTATATTTCCACTTTTGTGGATTACTATTTGGTGGGGCTTCTTTCCATCAGAGGTACTGTATTCATTG
Bracteacoccus_aerius  				TTGTTGAGGTGGGTGCTAGTTTTGCCCTTGGTAGGAGCTGTAATCATCAGGCTCCTACCCAGTAGTGCGACAGCTGCTCATCGACAAGTAGCTCTCGCTTTCACTTTGTTGATTTTGTTGTTGGCGGTGCGTCTCTGGGCAAGGTATCAACCTTGGTCCAGGGCACCTTTTCAACACGTCGGCTTGAGTGCAGGTTGGAGTGGGTTGGTTTGGATCCGATTGGAATTTGGAGTCGATGGCTTGAGTCTATGGATGGTATTGTTGACTAGGGCTTTGATGCCGTTGGCAGTGTTGTGCAGTTGGCTGTTGCTAGCTTTGGAAAGGGCGTTGTTGGCCGCATTCACCTGTTTGGATCTGTTGGGATTTTACGTGTTGTACGAAAGCGCTTTGATTCCGATGTTTTTGCTCATCGGTATCGGCGGGAGTCGTCCTCGTAAAGTACGAGCGGCTTATTTGCTCGTCCTATACACGCTGTTGGGAAGCTTGGTGATGTTGCCCTGCGTATTGCTGATGTTGAGCCAAACCGGATCTACGAGTTTTGAGCTATTGGCTCACGAACACTGGGCTCCCGCACGTCAATTGGTGCTGTGGTGGGGCCTGTTCTTGGCTTTCGCAGTCAAAGTGCCTATGATGCCGCTGCATCTGTGGCTACCCGAAGCTCACGTCGAAGCGAGCACTGCAGGCAGCGTGCTGTTGGCTGGCGTTTTGTTGAAACTGGGAACTTATGGCATGTTGCGATTCAGTCTGCCGCTATTGCCCGACGCATGCGTTTATTACGGACCTTTCGTCATGTTGTTGAGTTTGCTAGGTCTCGTTTATGCGAGCTTGACGACTTTGCGTCAAGTCGATCTCAAAAAAGTCATCGCTTATAGCAGTGTGGCCCATATGAATCTCGTCGTTTTGGCTCTATTCACTCTCAGCGACTTGGGTGCCACCGCAGCTGCTTTCTTGATGTTGGCTCACGGTGTCGTTAGTCCCGCTATGTTTTTGTGTGTGGGCGCTCTATACGATCGCGCACATAGCAAAGCTTTGAAATATCTCGGCGGAGCAGCCACCGCAATGCCTCTTTTCAGCATCTTGTTTTTCCTATTCAGTTTGGCAAACCTAGCGCTGCCTTTGAGTCCGAACTTCGTCGGTGAATTTTTGTGTCTGACCGCGATTTTTGGACACAATTTTTGGGCATTGTTGCTTTCTTGTTTGGCAGTCATTTTGAGCGCTGCCTATACCATGTGGGCATATGCTCGAGTCGTTCACGGTATGCCACGTCCTCAAGTGTTCCGCGCGATGGCAGATCTAAATCGTCGAGAATTCGTCACTTTCGTACCTTTGGTAATTTTGATGTTGTGGTGGGGTTTGAAACCAGAAATCGTATTGAATCAGCTA
Bracteacoccus_minor  				TTGTTGGGATGGGTGTTGGTGTTGCCCCTGGCAGGAGCTGTGCTTATCAGGCTGTTGCCAAGTGGATACACCGCAGCTCATCGACAAGTTGCTCTGGCTTTCACTTTGCTAATTTTGTTGCTAGCGGTTCGTCTTTGGGCGGGATATACTCCCATGTCCAGGGCGCCGTTTCAACAAGTTGGCTTGAGTGCAGGCTGGAGTGGGTTGGTTTGGATTCGATTGGAATTTGGAGTAGATGGACTGAGTCTATGGATGGTTCTGCTGACTAGGGCTTTGATGCCTTTGGCAGTGTTGTGCAGCTGGCTGCTACTGGTGTTGGAAAGGGCTTTGTTGGCAGCTTTCACTTGTCTAGACCTTTTGGGATTCTACGTTTTGTACGAAAGCGCTCTGATTCCCATGTTCCTGTTGATCGGCATTGGCGGAAGTCGACCTCGTAAAGTGCGAGCGGCTTACCTGTTGGTACTGTATACTCTAGTAGGAAGTTTGGTTATGTTGCCTTGCGTGCTGCTGATGTTGAGTCAAACCGGCTCTACTAGTTTCGAATTGTTGGCCCATGAATCTTGGGCCCCTGCACGTCAATTGGTTCTTTGGTGGGGCTTGTTTTTGGCATTCGCCGTGAAAGTACCGATGATGCCTGTGCACTTGTGGCTACCGGAAGCTCACGTAGAAGCTAGCACCGCTGGTAGCGTGTTGTTGGCAGGAGTGTTGCTGAAATTGGGAACTTACGGTTTGTTGCGATTTAGCTTGCCACTTTTGCCAGACGCTTGCGTGTATTATGGTCCTTTCGTGATGTTGTTGAGCTTGTTGGGTCTCGTGTACGCAAGCTTGACCACCTTGCGCCAAGTAGACTTGAAAAAAGTGGTTGCTTACAGCAGCGTAGCTCACATGAACTTGGTCGTTTTGGCCTTGTTCACTCTGAGCGACCTAGGAACCACTGCAGCAGCCTTTCTGATGTTGGCCCACGGCGTGGTTAGTCCCGCAATGTTCTTGTGTGTAGGCGCTCTTTATGACCGTGCACATAGCAAAGCATTGAAATACCTCGGAGGAGCAGCTACTGCTATGCCTTTGTTTAGCATCATGTTCTTCTTGTTCAGTCTGGCGAATCTAGCACTGCCGTTGAGCCCTAACTTCGTGGGCGAATTCCTGTGTCTCTCTGCGATTTTCGGACACAATGTATGGGCGTTGCTGCTTGCTTGTCTGGCAGTCATCTTGAGTGCCGCTTACTCCATGTGGGCATATGCTCGAGTTGTTCACGGTATGCCACGTCCTCAAGTGTTCAGTGCTATGGCAGACTTGAATCGTCGAGAAACAGTCACCTTTTTGCCTTTGGTTGCACTGACGTTGTGGTGGGGCTTGAAACCAGAAATCGTGCTAGATCAACTG
Chlorotetraedron_incus  			TTGTTGAGGTACATTCTTGTATTGCCACTTTTTGGTGCTTTTGTTTTGTGTGCCATGCCAGGAAATGCGGTTAAACTTCATCGTGTTTGGGCATTGGCTATTTCTTTGATTACATTGGTATTGTGTACTAGTCTTTGGGCTTCTTTTGTACCTTGTGCTACAGAACCATTCCAACAAGTTGGATTCTCTGCAGGTTGGCAAGGATTGGTTTTGGTACGATTGGAATTTGGTATTGATAGTCTTAGTCTTTGGATGATTCTATTGACAGCTGCATTGATGCCTTTGGCTGTTTTGTGTAGTTGGACTTTGTTGCTATTGGAAAGCTGCTTGTTTGGAGCTTTTACAGCTTTGGATTTGCTTTCTTTTTATGTATTGTATGAATGTTCCTTGTTGCCAATGTTTTTGTTGATTGGCTTGGGAGGTTCTGGTCCTCGTAAAGTACGTGCCGCTTATCTATTGGTACTTTATACACTAGTAGGTAGCTTGGCTATGTTGCCTTGTATGCTTTTGATGTGGAGTCAAGCAGGTTCTACAAGTTTTCTACTTTTGGTACATGAAAATTGGGAACCAGCACGTCAATTGGTACTATGGTGGGGTCTTTTCTTGGCGTTTGCTGTTAAAGTACCTATGATTCCCGTACATTTGTGGTTGCCTGAAGCTCACGTAGAAGCAAGTACAGCAGGTAGTGTATTGTTGGCAGGTGTATTGCTAAAATTGGGTACATATGGATTGTTGCGTTTCAATTTGAGTCTTTTTGATTACGCTAACGCGTATTATGGTCCTTTGGTAATGTGCTTGAGTTTGATTGGACTTATTTATGCCAGTTTGACAACTCTTCGTCAAGTGGACTTTAAAAAACTGGTTGCTTATAGTAGTGTTGCCCACATGAGTATGGTTACTTTGGCATTGTTTACAATGAGTGACCTTGGGATGATTGGAGCTACTTTCCTAATGTTGGCACACGGAATTGCTAGCCCAGCTTTGTTCTTGTGTGTTGGATCTCTTTATGACCGATCTCATACAAAAGCATTGAAATATCTAGGAGGTGCTGCAACAGCAATGCCTTTGTTTAGTATTATGTTGTTTGTATTTAGTTTGTGTAATATGGCAATGCCTTTGACACCGTCTTTCCTAGCCGAGTTTCTTTGTTTGTGTAGTATTTTTGCTCATAATGGAGCGGCTTTGTTTTTGGCTTTGATTGCTGTAGTACTAGCAGCTGCTTATTCTATGTGGGCCTATGCTCGAGTTGTTCATGGAATGCCTAAACCTTATGCTTTTAAAGCACTAGCGGACTTGAACCGTCGAGAATTCTGGTGTTTTGTACCATTGATTTTGATGACAATCTGGCTTGGTATTAAACCAAACGCTGTGCTAGATTCTTTG
Chromochloris_zofingiensis 			TTGTTGGCGGTGTTGTTGATGTTGCCATTGGTGGGTGCAATTAGTCGGTGTACAATCTCTGCTAATGCAACTTATACAGTGCGTAATAGGTGTTTGTTGACTACAAGGCTAACACTTCTTTGTAGCCTACGTATGTGGAATAATTATATTCAAGATTCTAGGACACCATTTCAACAAGTTGGTTTTTCTATTTCTTGGAATGGTTATATTAATATTGGTTTGGAGTTTGGTGTAGATGCATTGAGTTTGTGGATGGTTTTGCTAACTTGTGCAATTTTTCCGTTGTCTGTATTGTGTAGTTGGAATCTATTGGTACTAGAAACAAGTCTATTGGCTGCTTTTACTTGTGTTGATTTGTTGGGTTTTTATGTATTGTATGAATCTGCATTGCTCCCAATGTTTTTGTTGATTAATCTAGGTGGTAGCCGTCCACGTAAAGTACGTGCAGCCTATTTGTTGGTATTGTATACTTTGGTAGGTAGTTTGGTGAGGTTGCCATGTGTATTGATTATGTTCTTGCAAACAGGTAGTACAAGTAGGGAACTTTTGGTTGCACAAAATTGGACTCCAGAAGTACAAAGGGTACGGTTTTGGGGATTGTTTTTGGCATTTGCAGTGAAAGTTCCTAGGATGCCTGTACATTTGTGGCTACCAGAAGCCCACGTTGAAGCTAGCACTGCTGGTAGTGTTCTATTGGCTGGTGTTTTGTTGAAACTAGGTACATATGGTTTTTTGCGTTTTCGGTTTCCACTATTGCCTACAGCAACAATTTATTATGGACCTTTGGTATGGACTAGGTGTCTAATTGCTGTTGTTTATGCAAGTCTAACCACTTTGCGACAAGTTGATTTGAAAAAACTAGTTGCTTATAGTAGTGTAGCACACAGGAATTTGTTGGTTTTGGGTTTGTTTACAAGGAGTGATATTGGATTTGCTGGTGGTACTTTCTTGAGGATGGCACACGGTATTTCTAGTCCTGCATTGTTTCTGTGTGTAGGAGCTCTTTATGATCGTGCACATACTAAAGCACTTAAATATCTTGGTGGTGCAGCTACTACAATGCCTATTTTTAGTATTAGGTTCTTTTTCTTTAGTTTGTGTAATAGGGCATTGCCTCTAACACCAAATTTTGTTGCCGAATTTACTGTCTTGTGTAGCATCTTTAGTAGGAATGTGACGGCATTGATCGTATCCTTGATTGGCGTTATTCGGAGTGCTGCTTATACAAGGTGGGCTTACGCTCGTGTAGTCCATGGAATGCCTAAATTTTGGGCAATGAATGTTTGGGCAGATTTGAATCGTCGAGAAACACATTGCTTTATTCCTTTGGTAGCATTGGCTTTGTGGTGGGGATTGAAACCTGCTAGGATTCTAGATATGCTT
Hydrodictyon_reticulatum  			TTATTGGCTTATGTATTGGGTACACCTTTGGTTGGATAGGTTATCCTATGTATGATTCCATCTACTATGACAAAATAGATTCGTGTTTGGGCATTAACAGTAACTATGATTACTTTGCTTTTATGCATGGTTTTATGGGCAAATTATACCCCATGTGCAACAGAACCTTTTGCTTCTGTAGGTTTCTCTGCAGGATGGCAAGGATTAGTGTTAGTACGCTTGGAATTTGGTATTGATAGCCTAAGTCTTTGGATGGTTTTATTAACATAGGCACTTATGCCTTTAGCAGTACTTTGTAGTTGGACTTTATTAGTTTTGGAAACTTTCTTATTTGGAGCGTTTACCTAGCTTGATTTGCTATGTTTTTATGTATTGTATGAATGTTCTCTTCTACCAATGTTTTTACTAATTGGATTAGGAGGTTCTCGACCTCGCAAAGTGCGTGCTGCTTATCTTTTAGTATTATATACTCTAGTAGGTAGTTTAGCAATGTTGCCTTGTATGCTTTTAATGTGGAGTCAAGCAGGTTCTACTAGTTTTATGCTATTAGTGCATGAAAGTTGGGAACCTTCTCGACAATTGGTACTTTGGTGGGGTCTTTTTTTGGCATTTGCTGTAAAAGTACCAATGATTCCTGTGCATCTTTGGTTGCCTGAAGCTCACGTTGAATAGAGTACTGCAGGTAGTGTATTATTAGCAGGTGTTTTACTAAAATTAGGTACTTATGGATTGTTGCGTTTCAATTTGTCTTTGTTCTCTTATGCAAATGCATATTATGGACCTTTAATTATGTGTTTATCTTTAATTGGTCTTATTTATTAGAGTTTATCTACTTTACGTCAAGTTGATTTGAAAAAATTGGTATAGTATAGTAGTATTGCTCATATGAGTATGGTTACATTGGCTTTATTCACAATGAGTGATCTTGGTCTTATTTAGGCTACTTTTCTAATGTTGGCTCACGGTATTTAGAGTCCTGCACTATTCTTGTGTGTTGGTGCTCTTTATGATCGTACTCATACAAAAGCTTTGAAGTATCTTGGAGGATAGTAGACATAGATACCTCTTTTTAGTATCATGTTATTTATTTTCAGTTTATGTAACATGGCTATGCCTTTAACACCTAACTTCTTAGCAGAATTCTTATGCTTGTGTAGCATTTTTGCACATAACACTGTATAGTTAGCTGGTGCTTTAATCTAGGTTATTTTAGCCTAGGCTTATTCTATGTGGGCTTATGCACGTGTGGTACATGGTATGCCAAAAACGTATGCTTTTGAATAGTTGACAGACCTTAATCGTCGTGAATTTTGGACCTTTGTACCATTGATTTTTATGACCTTGTGGCTGGGTTTGAAACCAAATGCTGTGCTAGATTCTTTG
Kirchneriella_aperta  				TTACTAACTATTGTGCTGCTTTTGCCGTTATTCGGTGCATTTTTACTTTGTTTGTTTCCTGGAAAAAATGTGTCTGCACATCGTTGGGTAGCGTTAATTGTTACTTTGTTAACATTTCTTTATAGTCTACTTTTGTGGGCAAACTTCCTTCCAAACAGTTCTGAACCTTTCCAACAAGTCGGTATTGCTGGAAGTTGGAACGGTACTCTGATGGTTCGCTTGGAATTTGGTTTGGATGGGTTGAGTCTTTGGATGGTTTTGCTCACAACTTTTTTAATGCCCTTGGCAGTTCTATGTAGCTGGGGATTGTTAGTTCTAGAAACCTGTCTTTTGGCAAGTTTTACATGTCTTGATTTGCTTGGTTTTTATATTTTCTATGAATGCTCTTTGTTGCCCATGTTCTTGTTAATTGGTCTGGGAGGTTCTCGTCCACGTAAAGTGCGTGCTGCTTATCTACTTGTTATTTATACTCTGGTCGGAAGTTTGGCAATGTTGCCTTGTGTTCTTTTAATGTATAGTCAAGCTGGATCTACAAGTTATTTGCTTCTTGCAACAGAAACGTGGGCAGTTGCACGTCAATATGTACTTTGGTGGGGGCTTTTCTTAGCATTTGCAGTTAAAGTTCCAATGATTCCATTGCACCTTTGGTTGCCAGAAGCACACGTAGAAGCAAGTACTGCTGGTTCTGTATTATTGGCGGGAGTGCTCCTAAAATTGGGGAGTTATGGACTTTTACGCTTTAGTTTACCTCTTTTGCCAGAAGCAAGTGCCTATTACGGCCCTGCTGTGTTGTGTTTATCTATGATTGGACTTGTCTATGCCAGTCTCACAACTTTGCGACAAGTAGACTTGAAAAAACTTGTAGCATATAGTAGTATTGCTCATATGAGCATGGTTATTATTGCCCTTTTCACATTAAACGACTTGGGAGCCATTGGTGCGAGTTTCCTTATGTTAGCTCATGGTGTCGCAAGTCCTGCACTCTTCCTTCTGGTTGGAGCCATGTACGATCGTGCTCATACAAAAGCACTGAAATATCTTGGAGGTGCTGCAACAGCGATGCCCATTTATAGTTTCATGCTTTTTCTTTTTAGTTTGTGCAATATGGCTCTTCCTTTGAGTCCAAATTTTGTTGGAGAATTTCTTTGTCTATGCAGTGTTTTTGCTCACCACCTTGGTGCACTCGTGGGTGCTCTTATTGCTGTAGTTTTAAGTGCTGCTTATACAATGTGGGCCTATGCACGTGTGGTTCATGGAATGCCTAAACCTCAATACTTTCAAGCATTAACAGACCTTAACCGTCGAGAAGTATGGACTCTTTTGCCATTACTCGCACTTGCTTTATGGTGGGGAATTCGTCCAAACATCGTACTGGATATACTT
Mychonastes_homosphaera  			TTGCTTGCATGGGTTTTGCTGTTGCCACTGTTGGCTGGGTTTTTGATTCTATTGCTACCTGCACATTCTGTGGGTGCTCATCGTGTATTGGCATTGACTGCTACTGTAGCTACTTTGCTTTTGAGCTTGCGTTTGTGGGCAGGTTTCGAAGCTTGGGCAGTGGAACCTTTTCAACAAATTGGGTTTACTGCAGAATGGAGTGGTTTGGTTTGGATTCGTTTGGAATTTGGTCTGGATGGATTGAACTTGTGGATGGTTTTGCTAACTGCACTATTGATGCCTTTGGCTGTGCTATGTAGTTGGATTTTGCTTGTATTGGAAACCGCATTGTTGGCTGCATTTACTTGTTTGGACATTCTTGGCTTTTATGTGTTGTATGAAAGTGCCCTTCTTCCTATGTTTTTGCTTATTGGTTTGGGGGGGAGTCGACCTCGTAAAGTGCGTGCTGCCTACTTGTTGGTTTTGTATACTTTGGTTGGAAGCTTGGCTATGCTACCTTGTATTTTGTTGATGATGAGTCAAGCAGGGACTACTAGTTTGGAATTGTTGCTTCACGAAGAATGGCAACCTGCACGTCAATTGGTGTTGTGGTGGGGGCTCTTTTTGGCTTTTGCTGTTAAAGTGCCTATGATGCCCGTACACCTATGGTTGCCTGAAGCACACGTGGAAGCAAGCACCGCTGGAAGTGTTTTGTTGGCTGGAGTTCTTTTGAAATTGGGAACTTATGGATTCTTGCGTTTCCAATTGCCACTCTTCCCTGACGCTTGTGTGTATTACGGACCTTTTGTAATTACCTTGAGCTTGTTGGGCATTGTGTATGCAAGTCTAACCACTTTGCGTCAAGTAGATCTGAAAAAAATTGTGGCTTACAGTAGTGTAGCTCACATGAACGTCGTAGTATTGGCAGTATTTGCACTCAGTGATCTGGGAGCTCAAGCAGCTGCTTTTCTGATGCTAGCTCACGGTGTGGCTAGCCCTGCAATGTTCTTGGGAGTTGGAACTTTGTATGATCGTACACACACTAAAGCACTTAAATATTTGGGAGGAGCAGCGACTGCGATGCCTTTGTGGAGTATGATGTTTTTCATCTTCAGTTTGGCAAACATGGCTCTTCCCATGACTCCAAACTTTATTGCTGAATTCCTTTGTTTGTGTAGTATTTTTGCGCATAATGGATGGGCATTGTTTGGAGCGTGTTTGGGTGTGATTTTGAGTGCTGTGTATACTCTATGGGCTTATGCCCGAGTAGTACACGGTATGCCTAAACCTCAATTCTTTAAAGCTTTGACTGATTTGAATCGTCGCGAAACTTGGACCTTTATTCCTCTACTTTTGATCTTGATCTGGTGGGGAATCAAACCTGGATTGGTTCTAGACCAATTG
Neochloris_aquatica  				TTGTTGAGGTATATTTTGTTGTTGCCTGTTTTTGGTTAGTTTTGTTGTAGGCTAGTACCTGGAAATAACTACAAACTTATTCGTGTTATTGCTTTGGCGTTTACTATTTAGACTTTTATTCTAAGTGTAATGCTTTGGGGAGCTTATACTCCTGTGAGTACTGAACCTTTTAGCCATGTAGGATTTACTTAGGGTTGGAAAGGTTTGGTTTATGTGCGTTTGGAATTTGGGGTTGATAGGTTGAGTTTGTGGATGGTATTGCTTACAAGGATTTTGATGCCAATTGCAGTTCTATGTAGCTGGAACCTACTTATTCTTGAAAGTTGTTTGTTTGGAAGGTTTACAAGTTTGGATTTGCTATGCTTCTATATTTTGTACGAGTGTAGCTTGTTGCCAATGTTTTTGGCAATTGGATTGGGAGGTTCCGGTCCTCGAAAAGTGCGTTAGTAGTATTTGTTGGTTTTGTATACTCTAGTTGGAAGTTTGGCTATGCTGCCATGTATGCTAATGATGCTTAGTCTAGTTGGTTCTACTAGTTTTTTGCTTTTGGTTCATGAAAATTGGGAACTAAGTAAACAACTAGTATTTTGGTGGGGACTGTTTTTGGCATTTTAGGTTAAAGTGCCAATGGTACCTTTGCATTTGTGGTTGCCTGAAGCTCACGTTGAATAGAGCACTTAGGGTAGTGTTTTGTTGGCTGGAGTTTTGCTAAAACTAGGTACTTATGGACTATTGCGTTTTAATTTTGGGTTCTTCCAAGAAGCTTGTGCTTACTATGGACCTTTTGTACTAACATTGAGTTTGCTTGGATTGATTTATAGGTCTTTTACAACCTTGCGTCAAATTGATTTTAAAAAACTTGTTTAGTACAGTAGTGTTGCACATATGAGCATGGTTACTTTGGCCCTATTTACTGGAAGTACTGTAGGATTGATTGGAAGTTCCTTTTTGATGTTTGCTCATGGAATTTAGAGTCCAGCTTTGTTTTTGTGTGTTGGATAGATTTACGATCGTGCTCATACAAAAGCTTTGAAATACTTGGGAGGGGCATAGACTGCAATGCCTTTGTTCAGCATTATGTTGTTTATCTTTAGTTTGTGTAATATGGCTATGCCTTTGACCCCAAACTTTTTGGCTGAATTCCTTTGCTTGTGTAGCGTATTTAACCATAATTTGCTAAGGCTTGCAGGAGCTTGTATTTAGGTTATTTTGTAGGCTGCTTATTCCATGTGGGCTTATGCTCGTGTTGTTCATGGTATGCCTAAACCTATGTATATTAAAGCAATGGCTGACTTGAACCGACGTGAGTTCTTTACTTTTGTACCATTGATTCTACTTACTTTGTGGCTTGGGTTGAAACCAGATGCTGTGCTTGATTCTCTA
Ourococcus_multisporus  			TTATTGATAACTGTACTTATTTTGCCTTTGTTTGGGGCGCTTTTTCTTTGTTTGTTGCCTGGAAAAAGCATGTCTGCACATCGTTTGGTTGCTTTGACAACTACTCTTGTAACATTGCTTTTTAGCTTGCTCTTGTGGGCCAATTTTTTACCAAATAGTTCTGAGCCTTTTCAACAAATTGGTTTTGCAGGAAGCTGGAACGGAACACTTTGGATTCGTCTAGAATTTGGTCTAGATGGGTTAAGTCTTTGGATGGTTTTGTTGACAGTTTTTTTAATGCCTTTGGCAGTTCTTTGCAGCTGG---TTATTAATTCTTGAAACTTGTTTATTAGCTAGTTTTACTTGCTTGGATCTGCTTGGCTTTTATGTATTTTATGAATGTTCTCTTTTGCCCATGTTTTTGCTAATTGGTCTTGGGGGTTCCCGACCTCGTAAAGTTCGTGCGGCTTATTTGTTAGTGATTTATACTCTTGTTGGAAGTTTAGTAATGTTGCCATGTGTTCTTTTGATGTATAGTCAAGCAGGATCCACAAGTTTTTTGTTATTGGCAACCGAAACTTGGGCTCCAGCTCGTCAATATGTTTTGTGGTGGGGTCTTTTTTTAGCTTTTGCTGTTAAAGTTCCTATGATTCCGCTGCACCTTTGGCTACCTGAAGCTCACGTTGAAGCCAGTACTGCCGGATCTGTACTTCTAGCTGGAGTTCTTCTAAAACTTGGAAGCTATGGACTTTTGCGCTTTAGTTTGTCTCTTCTTCCAGAAGCAAGCGCTTATTACGGGCCTTTAGTTTTATGTTTGTGTATTATTGGTTTGGTCTATGCAAGCCTAACAACTCTTCGACAAGTTGATTTGAAAAAATTGGTAGCTTACAGTAGTATTGCCCATATGAGTATGGTAATTATTGCTCTTTTTACTTTGAATGACATTGGAGCTGTTGGAGGATCTTTTTTAATGCTAGCGCACGGAGTAGCGAGTCCTGCACTTTTTTTGTTGGTAGGAGCTATGTATGATCGTACTCATACCAAAGCTTTGAAATATCTGGGTGGGGCTGCTACTGCCATGCCTATTTATAGTTTGTTTTTGTTTTTATTTAGTTTGTGTAATATGGCACTTCCTTTAACCCCAAACTTTGTAGGTGAATTTCTATGTTTGTGCAGTGTTTTTGCTCACCATTTGGGTGCTCTTATTGGTGCACTAATTGCTGTTATTTTAAGCGCTGCTTATACCATGTGGGCATATGCCCGTGTGGTTCATGGGATGCCTAAACCTCAATATTTTGGAGCCCTTGCAGATTTAAACCGACGCGAAGTTTGGACTTTATTGCCTTTGTTAATTCTTGCTCTTTGGTGGGGAATTCAACCAAACCTTGTACTTGACCAACTA
Pediastrum_duplex  					TTATTGGCTTATGTATTGGGTACACCATTGGTTGGATAGGTTATCCTATGTATGATTCCATCTACTATGACAAAATAGATTCGTGTTTGGGCATTAACAGTAACTATAATTACTTTGCTTTTATGCATGGTTTTATGGGCAAATTATACCCCATGTGCAACAGAACCCTTTGCTTCTGTAGGTTTCTCTGCAGGATGGCAAGGATTAGTGTTAGTACGCTTGGAATTTGGTATTGATAGCCTAAGCCTTTGGATGGTTTTATTAACATAGGCACTAATGCCTTTAGCAGTACTTTGTAGTTGGACTTTATTAGTTTTGGAAAGTTTCTTATTTGGAGCGTTTACCTAGCTTGATTTGCTATGTTTTTATGTATTGTATGAATGTTCTCTTCTACCAATGTTTTTACTTATTGGATTAGGAGGTTCTCGCCCTCGCAAAGTGCGTGCTGCTTATCTTTTAGTATTATATACTTTAGTAGGTAGTTTAGCAATGTTGCCTTGTATGCTTTTAATGTGGAGTCAAGCAGGTTCTACTAGTTTTATGCTATTAGTGCATGAAAGTTGGGAACCTTCTCGACAATTGGTACTTTGGTGGGGTCTATTTTTGGCATTTGCTGTAAAAGTACCAATGATTCCAGTACATCTTTGGTTGCCTGAAGCTCACGTTGAATAGAGTACTGCAGGTAGTGTATTATTAGCAGGTGTTTTACTAAAATTAGGTACTTATGGATTGTTGCGTTTCAATTTGTCTTTGTTTTCTTATGCAAATGCATATTATGGCCCTTTAATTATGTGTTTATCTTTAATTGGTCTAATTTATTAGAGTTTATCTACTTTACGTCAAGTTGATTTGAAAAAATTGGTATAGTATAGTAGTATTGCTCATATGAGTATGGTTACTTTGGCTTTATTCACAATAAGTGATCTTGGTCTTATTTAGGCTACTTTTCTAATGTTGGCTCACGGTATTTAGAGTCCTGCGCTATTCTTGTGTGTTGGTGCTCTTTATGACCGCACTCATACAAAAGCTTTGAAATATCTTGGAGGATAGTAGACATAGATGCCTCTTTTTAGTATCATGTTATTTATTTTCAGTTTATGTAATATGGCTATGCCTTTAACACCAAACTTCTTAGCTGAATTCTTATGCTTGTGTAGTATTTTTGCACATAACACTGTATAGTTAGCAGGTGCTTTAATCTAGGTTATTTTAGCCTAGGCTTATTCTATGTGGGCTTATGCTCGTGTGGTACATGGTATGCCAAAACCGTATGCGTTTGAATAGTTGACAGACCTTAATCGTCGCGAATTTTGGACCTTTGTACCATTGATTTTGATGACCTTGTGGCTGGGTTTGAAACCAAATGCTGTGCTAGATTCTTTG
Pediastrum_duplex_ALG24  			TTATTGGCTTATGTATTGGGTACACCGTTGGTTGGATAGGTTATCCTATGTATGATTCCATCTACTATGACAAAATAGATTCGTGTTTGGGCATTAACAGTAACTATAATTACTTTGCTTTTATGCATGGTTTTATGGGCAAATTATACCCCATGCGCAACAGAACCCTTTGCTTCTGTAGGTTTCTCTGCAGGATGGCAAGGATTAGTTTTAGTACGCTTGGAATTTGGTATTGATAGCCTAAGCCTTTGGATGGTTTTATTAACATAGGCACTTATGCCTTTAGCAGTACTTTGTAGTTGGACTTTATTAGTTTTGGAAAGTTTCTTATTTGGAGCATTTACCTAGCTTGATTTGCTATGTTTTTATGTATTGTATGAATGTTCTCTTCTACCAATGTTTTTACTTATTGGATTAGGAGGTTCTCGTCCTCGCAAAGTGCGTGCTGCTTATCTTTTAGTATTATATACTTTAGTTGGTAGCTTAGCAATGTTGCCTTGTATGCTTTTAATGTGGAGTCAAGCAGGTTCTACTAGTTTTATGCTATTAGTGCATGAAAGTTGGGAACCTTCTCGACAATTGGTACTTTGGTGGGGTCTTTTTTTAGCATTTGCTGTAAAAGTACCAATGATTCCTGTACATCTTTGGCTGCCTGAAGCTCACGTTGAATAGAGTACTGCAGGTAGTGTATTATTAGCAGGTGTTTTACTAAAATTAGGTACTTATGGATTGTTGCGTTTCAATTTGTCTTTGTTTTCTTATGCAAATGCATATTATGGACCTTTAATTATGTGTTTATCTTTAATTGGTCTAATTTATTAGAGTTTATCTACTTTACGTCAAGTTGATTTGAAAAAATTGGTATAGTATAGTAGTATTGCTCACATGAGTATGGTTACTTTGGCTTTATTCACAATGAGTGATCTTGGGCTTATTTAGGCTACTTTTCTAATGTTGGCTCACGGGATTTAGAGTCCTGCACTATTCTTGTGTGTTGGTGCTCTTTATGATCGCACTCATACAAAAGCTTTGAAGTATCTTGGAGGATAGTAGACATAGATGCCTCTTTTTAGTATCATGTTATTTATTTTCAGTTTATGTAACATGGCTATGCCTTTAACACCAAACTTCTTAGCTGAATTCTTATGCTTGTGTAGCATTTTTGCACATAACACTGTATAGTTAGCAGGCGCTTTAATCTAGGTTATTTTAGCCTAGGCTTATTCTATGTGGGCTTATGCGCGTGTGGTACATGGTATGCCAAAACCGTATGCATTTGAATAGTTGACAGACCTTAATCGTCGAGAATTTTGGACCTTTGTACCATTGATTTTGATGACCTTGTGGCTGGGTTTAAAACCAAATGCTGTGCTAGATTCTTTG
Pediastrum_duplex_ALG27  			TTATTGGCTTATGTATTAAGTACACCATTGGTTGGATAGGTGATCCTATTTATGATTCCATCTTCTATGACAAAATAGATTCGTGTTTGGGCATTAACAGTTACTATAATTACTTTGCTTTTATGCATGGTTTTATGGGTTAATTATACTCCATGTGCAATTGAACCTTTTGGTTCTGTAGGTTTCTCTGCAGGATGGCAAGGTTTAGTGTTAGTACGCTTGGAATTTGGTATTGATAGCCTAAGTCTTTGGATGGTTTTATTAACATAGGCACTTATGCCTTTAGCAGTACTTTGTAGTTGGACTTTATTAGTTTTGGAAAGTTTCTTATTTGGAGCTTTTACCTAGCTTGATTTGCTATGTTTTTATGTATTGTATGAATGTTCTCTTCTACCAATGTTTTTACTTATTGGCTTAGGAGGTTCTCGACCACGTAAAGTGCGTGCTGCTTATCTTTTAGTATTATATACTCTTATTGGTAGTTTAGCTATGTTGCCTTGTATGCTTTTAATGTGGAGTCAAGCAGGTTCTACTAGTTTTATGCTATTAGTGCATGAAAGTTGGGAACCTTCTCGACAATTGGTACTTTGGTGGGGTCTATTTTTGGCTTTTGCTGTTAAAGTGCCAATAATTCCAGTGCATCTTTGGTTACCTGAAGCTCACGTTGAATAGAGTACTGCAGGTAGTGTATTATTAGCAGGTGTTTTACTAAAATTAGGTACTTATGGATTGTTGCGTTTTAATTTGTCTTTATTTGCTTATGCAAATGCTTATTATGGACCTTTAATTATGTGTTTATCTTTAATTGGGCTTATTTATTAGAGTTTATCTACTTTACGTCAAGTTGATTTGAAAAAATTGGTATAGTATAGTAGTATTGCTCACATGAGTATGGTTACTTTGGCCTTATTCACAATGAGTGATCTTGGTCTTATTTAGGCTAGTTTTCTTATGTTGGCTCACGGTATTTAGAGTCCTGCATTATTCTTGTGTGTAGGTGCTCTTTATGATCGTACTCATACAAAAGCTTTGAAATATCTTGGAGGATAGTAGACATAGATACCTCTTTTTAGTATCATGTTATTTATTTTCAGTTTATGTAACATGGCTATGCCTTTAACACCTAACTTCTTAGCTGAATTCCTATGTTTGTGTAGCATTTTCGCACATAACACTATTTAGTTAGCTGGTGCTTTAATTTAGGTTATTTTAGCATAGGCTTATTCTATGTGGGCTTATGCTCGTGTGGTACATGGTATGCCAAAACCTTATGTGTTTGAATAGTTGACAGACCTTAATCGTCGTGAATTTTGGACCTTTGTACCATTGATTTTCATGACCTTGTGGCTGGGTTTGAAACCAAATGTTGTGTTAGATTCTTTA
Pediastrum_duplex_ALG29  			TTATTGGCTTATGTATTAGGTACACCATTGGTTGGTTAGGTTATCCTATGTATGATTCCATCTACTATGACAAAATAGATTCGTGTTTGGGCATTAACAGTAACTATAATTACTTTGCTTTTATGCATGGCTTTATGGGCAAATTATACCCCATGTGCTACAGAACCTTTTGCTTCTGTTGGTTTCTCTGCAGGATGGCAAGGTTTAGTGTTAGTACGCTTGGAATTTGGTATTGATAGCCTAAGTCTTTGGATGGTTTTATTAACATAGGCACTTATGCCTTTAGCAGTACTTTGTAGTTGGACTTTATTAGTTTTGGAAAGTTTCTTATTTGGAGCATTTACCTAGCTTGATTTGCTATGCTTTTATGTTTTATACGAATGTTCTCTTCTACCAATGTTTTTACTAATTGGGTTAGGAGGTTCTCGACCTCGCAAAGTGCGTGCTGCTTATCTTTTAGTATTATATACTCTAGTGGGTAGTTTAGCAATGTTGCCTTGTATGCTTTTAATGTGGAGTCAAGCTGGTTCTACTAGTTTTATGCTATTAGTGCATGAAAGTTGGGAACCTTCTCGACAATTGGTACTTTGGTGGGGTCTATTTTTGGCATTTGCTGTAAAAGTGCCAATGATTCCAGTACATCTTTGGTTGCCTGAAGCTCACGTCGAATAGAGTACTGCAGGTAGTGTATTATTAGCGGGTGTTTTACTAAAATTAGGTACTTATGGATTGTTGCGTTTCAATTTGTCTTTGTTTTCTTATGCAAATGCATATTATGGGCCTTTAATTATGTGTTTATCTTTAATTGGTCTAATTTATTAGAGTTTATCTACTTTACGTCAAGTTGATTTGAAAAAATTGGTATAGTATAGTAGTATTGCTCATATGAGTATGGTAACTTTGGCATTATTCACAATGAGTGATCTTGGTTTAATTTAGGCTACTTTTCTAATGTTGGCTCACGGTATTTAGAGTCCTGCGCTGTTTTTGTGTGTTGGTGCTCTTTATGATCGAACTCATACAAAAGCTTTGAAATATCTTGGAGGATAGTAGACATAGATGCCTCTTTTTAGTATCATGTTATTTATTTTCAGTTTATGTAACATGGCTATGCCTTTAACACCAAACTTCTTAGCAGAATTCTTATGCTTGTGTAGCATTTTTGCACATAACACTGTATAGTTAGCTGGTGCTTTAATCTAGGTTATTTTAGCATAGGCTTATTCTATGTGGGCTTATGCTCGTGTGGTACATGGTATGCCAAAACCGTATGTGTTTGAATAGGCCACAGACCTTAATCGTCGTGAATTTTGGACCTTTGTACCATTGATTTTGATGACCTTGTGGCTGGGTTTGAAACCAAATGCTGTGCTAGATTCTTTG
Pseudomuriella_schumacherensis  	CTGCTAGCTTGGGTGCTGTTGTTGCCTTTAGGCGGCGCCCTGGCGATTGGTTTGGTCTCTTCCCGAGCGGTCTCTTTGCATCGAAATCTGGCGTTAATCACCACCGCCTTGACATTGGTTATTGCGTTACGCCTCTGGGCCACCTTTGTTCCTTTGGCTCCAGAGCCTTTTCAACACGTTGGGCTAGCTGGTGGGTGGAGTGGTTTAATGTGGATTCGATTGGAGTTTGGCTTAGATGGGTTGAGTTTATGGATGGTGCTATTGACAGCATTTTTAATGCCTTTAGCGGTTTTGTGTAGCTGGCGATTGCTCGTTTTAGAAACAGCGTTGTTAGCCGCGTTTACCTGTTTAGACCTTTTGGGCTTTTATGTGCTCTACGAGAGTGCACTGCTTCCCATGTTTTTGTTAATTGGGCTAGGAGGGAGCCGTCCTCGCAAAGTGCGCGCAGCTTATTTGTTAGTTATTTATACACTTATAGGGAGTTTGGCTATGTTGCCTTGTGTTCTTTTAATGTATAGCCAAGCAGGAACTACCAGTTTCGAATTGCTTGCCAATGAATCTTGGGCCCATGCACGACAATTAGTTCTCTGGTGGGGCCTTTTTCTTGCTTTTGCAGTGAAAGTGCCTATGATGCCTTTACATTTGTGGTTGCCTGAAGCGCACGTTGAGGCTAGCACGGCTGGTAGTGTTTTGTTGGCAGGTGTCTTGTTGAAACTTGGTACTTACGGCTTTCTACGTTTCAGCTTACCCTTGTTGCCTTATGCTAGCGCTTATTACGGTCCTTTGGTTCTTTGTTTAAGTTTAATAGGGTTGATTTATGCAAGTCTAACGACCTTGCGTCAAGTCGATTTGAAAAAACTAGTTGCTTACAGTAGTGTGGCGCACATGAACATGATTGTTTTAGCCATTTTCACTGGAAGCGACCTTGGTGCCATCGGTGCTGCTTTCTTGATGTTAGCTCATGGTGTTGCAAGTCCCGCCTTGTTTTTGTGTGTTGGAGCTATGTACGATCGTACCCATACCAAAGCCCTTAAGTATCTAGGAGGGGCAGCTACAGCGATGCCTTTGTTTAGCTTGTTTTTTTTCGTGTTTAGTTTAGCCAACATGGCTTTGCCTTTAACCCCCAATTTTGTGGGAGAATTCTTGTGTTTGTGTAGCCTTTTTGCACACCACGGTTGGGTCTTAATAGGAGCTTGTATAGGTGTTATATTAAGTGCAGCTTATACTATGTGGGCTTATGCTCGAGTTGTTCACGGCATGCCCAAAACCTCTGCCCTTGGAGCATTAGCCGATTTAGGACGTCGTGAGGTTTGGACCTTGTTGCCCTTGTTAGCTTTAACCCTATGGTGGGGGCTCAAACCTGGAATCGTGTTAGATCAATTA
Rotundella_rotunda  				TTGTTGGGAACAACTCTTCTGCTTCCTTTGGCTGGAGCTCTGCTTTTGTGGGTATCTTCCAGAAAAGCTTATAAATTTCACCGTCTTTTCGCTTTGAGAATTTCTTTTTTGACTTTGGCTCTAAGTCTTCGTTTGTGGTCTTCTTATGAAGCATGGGCAGCAGAACCTTTTAAACAAGTTGGCCTTGCTGGTGGTTGGCAGGGTTTGATTTTTATTCGTTTGGAATTTGGATTGGATGGCTTGAGTTTGTGGATGCTCTTGTTGACCGCTGTTTTGATGCCTTTGACGATTCTTTGTAGTTGGAAACTTCTTTTGTTGGAAACAGGATTGTTTGCCACATTTACATGTCTTGATTTCTTGGGCTTTTACGTTTTGTACGAATGCTCTTTGTTGCCAATGTTTTTGTTGATTGGCTTGGGCGGTAGTCGACCTCGTAAAGTACGCGCGGCTTATTTGTTGGTTTTGTATACCTTGATTGGATCTTTGGCAATGTTGCCTTGTGTTCTTTTGATGTTTAGTAGAAGGGGTTCTACAAGTTTTGAATTGCTTTGTCACGAGGCATGGGCTCCCTCTCGACAATTGGTTCTTTGGTGGGGCTTGTTTGCCGCTTTTGCGGTCAAAGTTCCATTGATGCCAGTCCATTTGTGGCTACCCGAAGCTCATGTAGAAGCAAGTACTGCCGGTAGTGTGCTTTTGGCTGGGGTTTTGTTGAAACTGGGGACTTACGGTTTGTTGCGTTTTAATTTGCCTTTGCTTCCATATGCCAGTGCTTATTATGGTCCTTTGGTTCTTTGTATTAGCCTTGTTGGTCTTATTTATGCAAGTTTGACCACTTTGCGACAAGTAGATTTGAAAAAAGTAGTTGCTTATAGTAGTGTGGCTCATATGAGTATGGTCGTTTTGGCTCTTTTTACTTTGAGCGATCTTGGTGCGATTGGTGCTTCTTTTACAATGTTGGCTCATGGAGTGGTTAGTCCTGCCATGTTTTTGTGTGTTGGTTTTCTCTATGATCGAGCTCATACAAAAGCTTTGAAATATTTGGGGGGTGCTGCCACAGCCATGCCTTTGTTTAGCCTCTTCTTCTTTATCTTTAGCTTGAGCAACATGGCTTTGCCCCTAACCCCAAACTTTGTTGGCGAATTTTTGTGCCTAAGTGGTGTGTTTGCACATAATGGAGTCGCGCTCGCCGGAGCTCTTGTAGGTGTTTTGTTGAGAGCAGCTTATACCTTGTGGGCTTATGCCCGAGTGGTGCATGGAATGCCTAAAATTCAAGCCTTTGAGGGAATGGCAGATTTGAATCGTCGTGAGTTCTATACTTTGCTCCCTTTGCTAAGAATCGCCATTTGGTGGGGACTCAAACCTTCTGCTGTCTTGGATTCTCTC
Scenedesmus_obliquus  				TTGCTTCTCACTGTATTGATTGTACCATAGGCAAGGGCACTTTTTCTTTGTGTATAGCCTGGGAAAGAAAGCAAATAGCATCGTTTTTATGCATTGCTTTTTACTTTGGTAACATAGATTTAGTGCACCCGTTTGTGGAGGGGTTTTGTACCAGCAGCTGTTGAGCCTTTTCAACAAGTAGGTTTGAATAGGAGTTGGAATGGATTGCTTAGTATTAAATAGGAATTTGGTTTGGACAGTTTGAGTCTTTGGATGGTTTTGCTAACAGCAGCGCTTATGCCTTTGGCTGTATTGTGTAGTTGGAATTAGCTGGCTTTGGAAAGTTTTTAGTTTAGGTGCTTTACAAGTTTGGACTTGTAGTGTTTTTATGTACTCTATGAGTGTTCTTTGTTGCCTATGTTTTAGTTGATTGGATTGGGTGGAAGTCGTGCACGAAAAGTACGAGCTGCTTATTTGTAGGTACTCTATACTTTGGTTGGAAGTTTGGCAATGCTTCCATGTCTTTTGTTGCTTTACAGTAGGGCTGGAACAACAAACTATTTGTTGTTGAGGAGTTTGAATATTGAATCTAGTCGTCAATTGCTTCTCTGGTGGGGATTCTTCTAGGCTTTTGCCGTGAAAGTTCCTTTGATGCCATTGCATTTGTGGTAGCCTGAAGCTCACGTAGAAAGGAGTACAGCTGGAAGTGTTCTTTTGGCAGGAGTATTGTTGAAATAGGGAACTTATGGTTTGTAGCGTTTCAACCTGTATATGTTTCCCGAAAGGAGTGCTTATTTGGGACCAAGGGTAAGTACTATTTGTTTGATTGGAGTTATTTATAGGAGTTAGACAACTTTGCGACAAGTTGATTAGAAAAAAATTGTTGCATATAGTAGTGTTGCTCACATGAGCATGGTTGTATAGGCATTGTTTACAATGAATGAAGTAGGAATTCTTGGTTCTATTTTTACAATGTTGGCTCACGGAGTAAGGAGCCCTGCTTTGTTTTTGTGTGTTGGGGCCTTGTATGATCGAACACATACAAAAAGGTTGAAATATCTTGGAGGTGCAGCAACAGCAATGCCTCTCTTTAGTATTTGGTTTTTCATCTTTAGCTTGTGTAATATGGCTTTGCCTTTGACTCCTAACTTTGTTGGAGAATTCTAGTCTTTGTGTGGAATTTTTGCACAAAACTGGGTATCTTTGACAATTTGTTTGGGAGGAGTTATTCTTAGTGCTGTTTATACTTTGTGGGCTTATGCTCGAGTAGTTCATGGAATGCCTAAAATTCAATATTTGAGTGGAATGGCAGATTAGAATCGTCGAGAGTGGTGGTCTTTGGCAATTTTGGCCATTATTGCACTATGGTGGGGATTGAAACCCGGAGCTGTTTTGGACTCTTTG
Stauridium_sp  						TTATTAGCTTATGTATTAGGTACTCCTTTAATGGGAGCTTTGATTCTATGTTTGATTCCATCTACCAACATTCGATAGATTCGTATTTGGACATTATTTGTTACTTTCTTTACTTTACTTTTAAGTATGGTTTTATGGGCAAATTATACACCTTTATAGACCGAACCTTTTGGATCTGTGGGTTTTTCTGCTGGTTGGCAAGGACTTGTATTGGTACGTTTGGAATTTGGCATCGATAGCTTGAGTCTTTGGATGGTTTTATTAACATAGGCATTAATGCCTTTGGCTGTTTTATGTAGTTGGACTCTATTGGTATTAGAAAGTTTCTTATTTGGAGCTTTTACAGCTCTTGATTTATTATGTTTTTATGTGCTTTACGAATGTTCTCTTTTACCAATGTTTTTATTGATTGGATTAGGAGGTTCTCGACCACGTAAAGTGCGTGCAGCTTATTTATTAGTTTTATACACTTTAGTAGGTAGTTTAGCAATGTTACCATGTATGCTTTTAATGTGGAGCCAAGCTGGTTCTACTAGTTTTATGTTATTGGTACATGAAAATTGGGAACCTTCTCGCCAATTAGTACTTTGGTGGGGTCTTTTCTTAGCTTTTGCTGTGAAAGTCCCAATGATTCCTGTTCATCTTTGGTTACCTGAAGCACACGTTGAGTAGAGTACAGCTGGTAGTGTATTATTAGCTGGAGTTTTACTAAAATTAGGAACCTATGGATTATTACGCTTTAACTTATCTTTGTTTGCTTATGCGAATGCTTATTATGGACCTTTGATTATGTGTTTATCCTTAATTGGGCTTATTTATTAGAGTTTATCTACTTTACGTCAAGTTGATTTGAAAAAACTAGTATAGTATAGTAGTATTGCCCATATGAGTATGGTAACTTTAGCTCTATTTACAATGAGTGATTTAGGAATGATTTAGGCTACCTTTTTAATGTTAGCACATGGTATTTAGAGTCCAGCATTATTTTTATGTGTAGGTGCTCTCTATGATCGTACACATACAAAAGCATTAAAATATCTTGGGGGAGCATAGACTTAGATGCCTCTATTTAGTATGATGTTTTTTGTATTTAGTTTATGCAATATGGCAATGCCTTTAACTCCGAATTTCCTTTAGGAATTCTTATGTTTATGTAGTATTTTTGCACATAATACAGTTGCCTTAGCAGGAGCATTGATCTAGGTTATTTTAGCCTAGGCATATTCTATGTGGGCTTATGCACGTGTAGTACATGGAATGCCGAAACCTTATGCATTTACTTCTTTGGCAGATTTAAATCGTCGAGAATTTTGGACTTTTGTACCATTAATTCTTATGACCTTGTGGCTAGGTCTAAAACCAAATGCTGTGCTAGATTCTTTA
Stigeoclonium_helveticum  			TTACTAATATGTACTATTTTTTTACCAGCAGTGGGTTCAGTCTATATTTGGTTATCTCCTAACGTAGATTTCCAAAAGCATCGAAAGCATACACTATGTATTACTTTAGTAACTTTGATACTATCTGTCGTATTATGGAGTTTATTTGATAACAGCAGTGCTGAAATGTTCAGCTACGTTAAAATAGAAAAAAGTTGGAGAGGGGCTATTTGGTTAAGTCTTCAATTAGGTATAGACAGTATAAGTTTATGGATGATTTTATTAACAACAGTACTATTTCCTATATGTGTATTATGTAGCTGGAATTTATTACTCTTAGAAACAATGCTATTAGCTGTTTGGTCTGTATTAGACTTATTAGGATTTTATATATTATATGAAAGTATTTTAATTCCAATGTTTTTACTTATAGGTGTAGGTGGTTCTAGAGATCGTAAAATTAAAGCAGCATATATGTTATTATTGTATACTTTAATTGGTTCTTTAATTATGCTACCGTGCTTACTTTTAATATATTCAGAAACTGGTACGACTAATTTAGAATTATTATATCATCATCAGTGGTCTCCAGAGCGTCAATACTTATTATGGTGGGGTTTTTTTGCAGCTTTTGCTGTAAAAATTCCAATGGTACCTCTACATTTATGGTTACCTGAAGCTCATGTAGAAGCATCTACGGCAGGTTCTGTTTTATTAGCAGGTGTTTTATTAAAATTGGGTACTTATGGCTTTATTCGATTTTTATTACCGTTATTACCAGATGCTTGCTTATACTATAGCCCTTTAATGTTAACACTAAGTTTAATAGCATTAATATATACATCATTAACTACTCTTAGACAAGTAGATTTGAAAAAAATAATAGCGTATTCTTCTGTAGCACATATGAATATGGTTAACATGGCTATTTTTAGCTTAAATGACTTAAGTAGCGAAGCTGCTTTATTTTTAATGATAAGCCATGGTATTGTATCTCCTGCTTTATTCCTTTTAGTAGGGGTTATTTATGATAGATATCATACAAAATTACTATATTACCTAGGTGGTTTTGCTTCAACAATGCCTATATTTTCAATCTTTTTCTTTATTTTCTCTCTTAGTAACATGGCTTTACCTTTATCACCAAATTTTATATCTGAATTTTTAACATTGTGTGGTGTTTTCTCTTTCCATAGCTGGGTTGCTCTTCTTTCTTGCTCTAGTATGACACTGAGCGGTGCATACTCATTATGGGCTTATGCTAGAGTTGTACACGGTACTACAAAACCTCAATATATTACACATTTCGCAGATTTGTGTCGTAGAGAGTTTTATATTTTAATGCCACTGTTTTTAATCACAGTATGGTTAGGTGTAAAACCAAACCTATTGTTAGATTCTCTT

[nad4L nchar=267]
Atractomorpha_echinata  			TTATTTATGTTAGGTGCTTATGGTAGTTTTTTAAACCGTAGACATTTTTTAATGATGTTACTTTGTATTGAGCTTATGCTTTTAGCAGTTAACTTAGAGTTTTTAACAGCTGCCAGCTATCATGATGACATGACTGGACAACTGTTAGCGTTGTGGGTCATGACTGCGGCTGCCGCGGAAACTGCAATTGGACGGGCTCTTTGTGTTTTATATCATAGATTGAGAGCTTCACGGGATATCGAGGTTATGACATTATTAAAAGGGTAA
Bracteacoccus_aerius  				TTGTTTCTAATGGGTGCTGTAGGCATTTTTCTAAATCGCCGAAACTTTTTGATCATGTTGCTTTGTCTCGAAATCATGTTGCTCGCAGCCAATTTGGTATTCTTGACAGCTTCCGTCGCTCTAGATGATGTGACTGGACAACTATTGGCACTGTGGGTCTTGACTGCAGCTGCTGCAGAAACTGCTTTGGGCCTTGCTCTTTGCGTGTTGCATTATCGTTTGCGAGCGACTCTAGACGTCGAATTGATTTCTTTGATGAAAGGCTCA
Bracteacoccus_minor  				CTGTTTCTGATGGGTGCCGTCGGGACCTTTTTGAATCGTCGAAACTTTTTGATTATGTTGCTTTGCCTAGAAGTGATGCTACTTGCTGCCAACTTGGTATTCTTGACTGCCTCCGTTGCTCTAGATGACGTAACGGGCCAACTGTTGGCACTGTGGGTCATGACGGCTGCAGCAGCTGAAACAGCTTTGGGTCTAGCTCTGTGTGTGTTGCATTATCGTTTGCGAGCCACTCTGGACGTTGAGTTGATTTCTTTGATGAAAGGCTCA
Chlorotetraedron_incus  			TTGTTTGTTATGGGAACAGTGGGTACTTTTTTGAATCGACGTAATTTTATTATTATGTTGATGTGCATTGAAGTAATGCTATTGTCTGTGAACTTGATTTTTCTAACAGCTTCTGTGGCTTTGGATGACTTGAATGGTCAATTGCTAGCTTTGTTGGTTATGACTGCAGCTGCAGCAGAAACCGCACTAGGGTTGGCACTTTGTGTTTTGCATTATCGTATGCGAAGGACTCTAGATGTGGAACTAATTAACTTGATGAAAGGTTAA
Chromochloris_zofingiensis  		TTGTTTGTTATGGGTGCAATGGGCACCTTTTTGAACCGACGTAATTTTTTGATTATGCTACTATGCGTAGAAATTAGGCTATTGGCCACTAATTTGGTATTTTGTTCTGCATCTGTTTATGTGGGCGATTTGGATGGACAAAGGCTGGCACTTTGGGTAAGGACAGCTGCTGCTGCTGAAACATCTTTGGGTTTGGCCCTTTGTGTATTGCACTATCGTTTGCGCTCTACTTTGGATGTTGAATTGATGAATTTGCGGAAAGGTTAA
Hydrodictyon_reticulatum  			CTTTTTGTTATGGGTACAGTGGGTACTTTCTTAAACCGTAGAAATTTTGTAACAATTTTACTTTCTTTGGAAGTAATGTTACTTTCTGTAAATTTAATCTTTTTAACAGGGTCTGTAGCTCTAGATGATCTGAATGGTCAATTATTAGCATTGCTAGTAATGACAGCAGCATAGTCTGAAACCGCTCTTGGGCTAGCTCTTTGTGTATTGCATTACCGAATGCGAGCTACCTTAGAT------------------------------
Kirchneriella_aperta 			 	TTATTTGTAATGGGTGCTTTAGGCACTTTTCTGAATCGTCGAAATTTTATTATTATGCTGCTATGCATTGAACTCATGTTGCTTGCCGCAAATCTTGTATTTTTGACGGCTTCTGTAGCTCTCGATGATATGAACGGTCAACTGTTGGCTTTGTGGGTTATGACAGCTGCCGCAGCAGAAACTGCATTGGGTCTTGCTTTGTGTGTGTTACATTATCGATTGCGCGCAACCCTTGATGTTGAACTTATTAATCTAATGAAAGGTTCA
Mychonastes_homosphaera  			TTGTTTGCTATGGGAGCTGTAGGAACTTTTTTGAATCGACGTAATTTTATCATTATGTTGATGTGTATCGAAGTGATGTTGTTGGCGACCAATTTGGTTTTCTTGACAGCATCTGTTGCTTTGGATGATTTGACTGGGCAGCTGTTGGCTCTTTGGGTGATGACAGCAGCTGCAGCTGAAACTGCGCTTGGGTTGGCTTTGTGTGTGTTGCACTATCGACTACGTTCTACATTGGATGTAGAATTGATCAATTTGATGAAAGGTTCA
Neochloris_aquatica  				GTTTTTGTTATGGGTACTGTAGGATTGTTTCTAAATCGACGAAATTTTGTAGTTATGCTTATGTGTATTGAGCTAATGTTGCTTGCAGTTAATACTGTATTTTTGACTTAGAGTTAGAGGCTTGATGACTTGAATGGAAGGCTAATGGCTCTATATGTAATGACTTAGGCTTAGGCTGAAACAGCGTTGGGTCTAGCGTTGTGTGTTTTGCATTATCGAACACGTTAGACACTGGACATTGAATATATGAATTTGCTAAAAGGATAA
Ourococcus_multisporus  			CTTTTTGTCATGGGTGCCCTAGGCACTTTTTTAAATCGCCGAAATTTTATTATTATGCTTTTATGCATTGAATTGATGTTGTTGGCAGCCAATTTGGTTTTTTTAACAGCTTCTGTTGCTTTGGATGATATGAATGGTCAGTTGTTAGCTCTTTGGGTTATAACTGCTGCTGCTGCAGAAACTGCCCTAGGATTAGCTTTGTGTGTATTGCATTATCGATTGCGCGCAACCCTCGATGTAGAACTAATTAATCTTATGAAAGGTTCA
Pediastrum_duplex  					CTTTTTGTTATGGGTACAGTGGGTACTTTCTTAAACCGTAGAAATTTTGTAACAATTTTACTTTCTTTGGAAGTAATGTTACTTTCTGTAAATTTAATCTTTTTAACAGGTTCTGTAGCCTTAGATGATCTGAATGGTCAATTATTAGCATTGCTAGTAATGACAGCTGCATAGTCTGAAACCGCTCTTGGGCTAGCTCTTTGTGTATTGCATTACCGAATGCGAGCTACCTTAGATGTTGAATTGGTTAATTTAATGAAAGGTTAA
Pediastrum_duplex_ALG24  			CTTTTTGTTATGGGTACAGTGGGTACTTTTTTAAACCGTAGAAATTTTGTAACAATTTTACTTTCTTTGGAAGTAATGTTACTTTCTGTTAATTTAATCTTTTTAACAGGTTCTGTAGCTCTAGATGATCTGAATGGACAATTATTAGCATTGCTAGTAATGACAGCTGCATAGTCTGAAACCGCTCTTGGGCTAGCTCTTTGTGTATTGCATTACCGAATGCGAGCTACCTTAGATGTTGAATTAGTTAATTTAATGAAAGGTTAA
Pediastrum_duplex_ALG27  			CTTTTTGTAATGGGTACAGTAGGTACTTTTTTAAACCGTAGAAATTTTGTAACAATTTTACTTTCTTTGGAAGTAATGTTACTATCTGTAAATTTAATCTTTTTAACAGGTTCTGTAGCTCTAGATGATCTGAATGGTCAATTATTAGCATTGCTAGTAATGACAGCAGCATAGTCTGAAACAGCACTTGGGTTAGCTCTTTGCGTATTGCATTACCGAATGCGAGCTACCTTAGATGTTGAATTAGTTAATTTAATGAAAGGTTAA
Pediastrum_duplex_ALG29  			CTTTTTGTTATGGGTACAGTGGGTACTTTCTTAAACCGTAGAAATTTTGTAACAATTTTACTTTCTTTGGAAGTAATGTTACTTTCTGTTAATTTAATCTTTTTAACTGGTTCTGTTGCTCTAGATGATCTTAATGGTCAATTATTAGCATTGCTAGTAATGACAGCAGCATAGTCTGAAACCGCTCTTGGGCTAGCCCTTTGTGTATTACATTACCGAATGCGCGCTACCTTAGATGTTGAATTGGTTAATTTAATGAAAGGTTAA
Pseudomuriella_schumacherensis  	CTGTTTGCAATGGGCGCCGTTGGCACCTTTTTAAATCGCCGAAACTTTATTATTATGCTGATGTGTATTGAAGTCATGCTTTTGGCTACCAATCTGGTTTTTTTAACAGCATCTGTAGCCCTAGACGATATAACAGGACAACTTTTAGCTTTATGGGTTATGACAGCTGCTGCTGCCGAAACAGCCTTGGGATTGGCATTGTGTGTCCTTTATTATCGTTTACGCGCTACTTTAGATGTTGAGCTTATTAACTTAATGAAAGGGTCG
Rotundella_rotunda  				TTGTTTTCCATGGGTGCGATTGGTACTTTTTTGAACCGTCGGAACTTTATCATTATGATTGTTTGTATTGAAATTATGCTTTTGTCTACAAATCTAATCTTTTTGACCGCTTCTGTTTCTTTGGATGATTTGAATGGTCAGCTTTTGGCCCTTTGGGTACTGACAGCAGCTGCGGCTGAAACAGCGCTTGGTCTAGCTCTATGCGTATTGCATTTTCGTTTGCGTGCAACGCTAGATGTAGAGTTGATTAATCTGATGAAAGGTTAA
Scenedesmus_obliquus  				TTGTTTGGAATGGGTGCGCTTGGTACCTTTTAGAATCGACGTAATTTTTTGATTATGCTCTTGTGTATTGAAGTTATGCTTCTTTCTGTAAATTTGGTTTTCTAGACTGGTTCTGTAACAGTTGATGATTAGAATGGACAACTTTTGGCCCTTTGGGTATTGACTGCAGCTGCAGCAGAAACAGCTTTGGGGTAGGCACTTTGTGTGTTGTATTTCCGTTTGCGTTCTACTTTGGATGTGGAATAGATTAGTCTAATGAAAGGATCA
Stauridium_sp  						TTATTTGTAATGGGTACTGTGGGTACTTTTTTAAATCGAAGAAATTTTATCATTATGTTAATGTGCTTGGAAACCATGCTTCTTTAGTGTAATATGATTTTCTTAACAGGTTCCGTTGCCCTAGATGATTTAAATGGTCAACTTTTAGCTCTTTTAGTTATGACAGCTGCTGCATCTGAAACAGCACTTGGACTTGCTCTTTGTGTATTACATTATCGTATGCGTGCCACTTTAGATGTTGAATTAGTAAATTTAATGAAAGGTTCA
Stigeoclonium_helveticum  			TTATTTTTTATTGGAGCTTTTGGTACGTTTTTAAATCGTAGAAATTTCATAACAATGCTAATGTGTATTGAAATTATGCTGTTATCAGTTAATATGAATTTATTTACGGCTGCAAGTATTCTTGATGATATTGCTGGCGTATTATTAGCTCTTTTTGTTATGACTGTAGCCGCTGCTGAGACAGCTATAGGCTTAGCGCTTTGTGTCATTTATCATAGATTGCGCTCAACATTAGATGTTGAATTTATTAATTTATTAAAAGGATAA

[nad5 nchar=1755]
Atractomorpha_echinata  			TATACCGTAGCTGTTTTTAGTCCATTTATTGGAAGCTTATATGCTGGATTAGCCGGGCGTTGGCGGGGAGCACGAGGTAGTGCGATAATATGTATACGGGGACTTTTCACTAGTTTCGTATGTTCTCTTCTTCTTTGCCTAGAGGTTGGTGTAGCTGGTAGCGCTGTTTATGTGCCATTAGGACATTGGTTTTCTGCATCTAGTATACGTGTAAATTGGGGGCTATATTTTGACACTCTGGCGACCTGCATGATGGTTACAGTGACACGGGTCTCTGCTCTTGTACATCTTTATTCAGTTTCATACATGCAAAACGACCCTCACCTACCACGTTTTATGAGTTATTTAAGTTTATTTACTGGGTTTATGTTAATACGGGTAACTGCACCCCATATGGTTCAAATGCTAGTTGGTTGGGAAGGTATTGGAGTTTGTTCTTATCTTCGGATTGGTTTTTGGTTCCATCGTCTATCTGCAACTAAAAGTGCTCAAAAAGCGATGTACGTCAATCGTGTGAGTGATACACGGTTAATACTAGGTTGTATTTTACAATGGTGGTATTATGGTGGGCGGGACTATAGTATATTGATATCAAATAGTGTAGTGGCTTATTACAATGATTGGATTTGCCTGACACTCTTATGTGGAGCTATGGGTAAATCTGCACAACTAGGTTTGCATGTATGGCTAGCCGATGCAATGGAGGGTCCTACACCTGTGTCTGCTTTAATCCACGCCGCTACTCTAGTAACCGCTGGTGTTTACTTGATTGTACGCACTAGCCCACTATGGGAATGTAGTGAAATATGTCGTATGTATCTGTGTATACGGGGTGCAATGACAAGTTTAGTTGCTGCATCCTGTGGTTTGTTTCAAAACGATTTAAAACGTGTAATTGCTTATTCAACATGTAGCCAACGGGGATATATGATGGTCTCCTGTGGAGCCTCATCTTATGCACGGGCAATGTATCATTTAATGACCCACGCCTGCTTTAAAGCCCTACGGTTTCGGAGCGCTGGTGTGGTAATTCACGCTGTGAGTGATGTTCAAGATCGGAGACGCTTGGGTGGAATACAATCTCGTTTACCACTAGCCTGGAGTACTATGATATACGGCTCTCTGTCACGGGTAGGTTGGCCCTTTTTATCTGGTTTTTATTCTAAAGACCAGATACGGGAATTGTGTCTTTGTACACAAAGCCAGATTGGTGTATATGCTTACTTTATGCTAATGCTAGTAGCATGTATGACCTCTTACTATAGTTTCAGATTATTATGGTGTACTTTTGTATCTCGTAGTAGTGCGAGACGTATGGAAATTGCTCAAATTGGTGTACCAGTACAAATGAGTGTGCCATTGGTAATTCGGAGTATTGGTTCTGTACTCGCTGGTTATGTTTTGAATGATATGCTCACAGGTGTCGGAACAGATTTTTGGCATAACTCTATCCGGATAGCACCTGGTACCAGTGAGTGGGATAGTATGCATTTTCCCTCTTTTGTATCCTGGTTGCCACTTCTTTCAGTATATACCGGTTTTTTTTTATCCCGGAGTTATTGGCAATTTGACATCGTATATAATCAGCAAATTGCTCGTCGTGTATGTGAACGGGGTGCTGACACCTGGAAAATACTAGACAAAGGTATACTGGAACTATTAGGACCCCGCGGAGTAAGCGTGTCTCTAATGGACTATATTATTCCAAGTATACGCCAAACTCAAACAGGTACTGTACACGATTATGCTCTAGTG
Bracteacoccus_aerius  				TATTTGTGTGCAGTAATGGCGCCTTTTCTAGGCAGCGCACTGGCCGGACTGGCTGGTCGTTGGCTGGGAGCTCGAGGCAGTGGATGTGTGTCCGTTTTGGGACTAGTAATGAGCGCATTTTTGAGTGTGCTGATTTGGCACGAAGTGGCTTTGGGAGGTTCTGTGGTTACTCTGACTTTGGGATCTTGGTTCGAAGCGAGCACGGTGCACGTTGGTTGGAATCTGACTTTCGATGCGTTGACGGCTTGCATGATGATCACGGTGACTGGAGTCAGCGCTTGCGTGCATGTTTATACTCTAGGTTACATGCAAGCGGATCCCCATTTGCCTCGCTTTTTTAGTTATTTGAGCCTGTTCACGGGTGGCATGTTGATTCTGGTCACAGCTTCTGATCTGATCAGTCTGATGGTAGGTTGGGAGTTGATCGGGATTTGCAGCTACCTGTTGATCGGCTTTTGGTTTCACCGTTTGAGCGCGACGAAAGCGGCACAAAAGGCAGTGCTCGTGAATCGCGTGAGTGATACCGGTCTATTGATCGGTTTGTTCAGGGCGTGGTGGTACCTGGGCAGCACGGACTTGTCTCTGTTGGCTGCGACGAGCACCGCTGCTTATTATACCGATTGGATTTGTTTCGCGCTGTTGGCTGGAGTTCTCGGAAAATCCGCACAAGTCGGCTTGCACGTGTGGCTAGCAGACAGGATGGAAGGTCCGACGCCCGTAAGCGCGTTGATCCACGCTGCGACTCTGGTGACTGCTGGGGTTTATTTGGTAGCTCGAACGAGTGCTTTGTGGGAATGCAGCGCTCTCGGACGCCAAGTGTTGGTGTTCGTGGGTGCAGTGACGAGTCTCGTAGCGGCGACGATGGGACTGGTTCAAAATGACATGAAACGCGTCATTGCTTATTCCACTTGCAGTCAGCTCGGTTATATGACTGTGGCTTGTGGTTTGAGCTATTACAGTTTGGCGATCTATCATTTGATGACTCACGCGTGCTTCAAAGCTTTGTTGTTCTTGGGTGCCGGAGTGGCTATTCACGCGACGGCGGACGTGCAAGACGTGCGTCGCCAAGGGGGTGCTCATCAAGCTTTGCCTTTGGTGTGGGCTTGTCTGTTGCTCGGCACGTTGAGTCTATTGGGTTGGCCTTTCCTTGCGGGTTATTACAGCAAAGATGCGATTCTCGAGTCTGCTTGGGCGACTCCAGGAGCCGGCGGAAATTATTCTTACGTGATGTTGATGACAGTCGCTGCTCTGACCAGGGCGTATAGCTTCCGTCTTCTAGTGGCGGCGTTCGTGGAACCAGCAAACGCGCGTCGTTTGGAACTCAGCGTGCCCGGAGTGCCTCTGACCATGGCAGTGCCTTTGGCAGTGTTGGCTTTCGGCAGTGTCATCGCGGGTTATGCGTTGAGCGATGCTCTGATCGGTTGGGGAAGTGGATTTTGGGACATGAGCATTCAAATTGCTCCCGGAACGGTGTATGCGGTCGATAGGCACATGCCCGTTTGGGCAGCGTGGTTGCCAGTGGCCACAGTGTTCACCGGACTGGCTTATGGACTCGCTTATTGGCAGTTCGATTATGTTTGGAACCAACAAATCGCAGCTCCAGTGTTGGCTTTGGGCGCACAAACTTGGATGGCCGTAGACAAAGGCGTGTTGGAGTTGCTAGGACCTCGCGGATTGACGACGGCGGTGACTCAATGGGCAGTACCGAGCGTACGTCAGTGGCAAACCGGAACCGTACACGATTATGCTCTCGTG
Bracteacoccus_minor  				TATTTCTGTGCAGTAATGGCGCCTTTCCTAGGCAGCGCACTGGCTGGATTGGCCGGACGTTGGCTAGGAGCTCGAGGCAGTGGATGTGTGTCCGTTCTTGGACTGTTTAGCAGTGCACTTTTGAGTGCATTGATTTGGCATGAAGTGGCTTTGGGAGGCTCCATCGTCACCCTGAGTCTAGGATCTTGGTTTGCAGCAAGCACAGTACACGTCGAGTGGAACCTGTGTTTTGATGCATTGACCGCTTGTATGATGATCACAGTGACCGGTGTGAGCGCTTGCGTGCACCTGTACACTCTAGGTTATATGCAAGCAGACCCTCATTTGCCTCGCTTTTTGAGCTATTTGAGCTTGTTTACCGGTGGCATGCTAATCCTGGTCACCGCCTCCGACTTGATCAGCTTGATGGTCGGATGGGAATTGATCGGAGTCTGCAGTTACCTTTTGATTGGATTCTGGTTTCACCGCCTCAGTGCCACCAAAGCCGCCCAAAAGGCAGTATTGGTGAATCGCGTCAGTGACACTGGATTGCTGATCGGTCTGTTCAGGGCATGGTGGTATCTTGGAAGCACAGATCATAGTCTGTTGGCTACCACGAGTACCACCGCTTATTATACGGATTGGATCTGTTTCGCTCTATTGGCCGGAGTGCTTGGAAAATCCGCACAAGTGGGCCTGCATGTCTGGCTCGCAGACAGGATGGAAGGCCCCACCCCCGTGAGTGCACTGATCCACGCGGCAACCCTAGTGACTGCCGGAGTCTATTTGGTAGCTCGAACCAGCCCGCTATGGGAATGCAGCGCGATTGGGCGCCAAGTGTTGGTGTTTGTTGGAGCCGTGACCAGTGTGGTAGCAGCTACCATGGGATTGGTGCAAAACGATATGAAACGAGTGATCGCTTATTCCACTTGTAGCCAACTCGGTTACATGACCGTAGCCTGTGGATTGAGCCACTATAGCTTGGCAATTTATCACTTGATGACCCACGCTTGTTTCAAAGCACTGCTGTTCTTGGGCGCCGGAGTCGCTATTCACGCTACCGCCGACGTGCAAGATCTGCGACGCCAAGGAGGAGCGCACCAGGCTTTGCCTTTGGTATGGGCTTGTTTGTTGCTTGGCACCTTGAGCCTTCTGGGATGGCCTTTCCTCGCAGGCTACTATAGCAAAGATGCCATCTTGGAACTTGCCTGGGCAACACCCGGAGCTGCTGGAAACTATGCTTATGTGGTATTGATGGCTGTGGCAGCACTGACCAGGGCTTACAGTTTCCGCCTTCTAGTGGCTGCTTTCGTGGAACCCGCGAACGCTCGTCGATTGGAAGTAAGCGTACCTGGAGTGCCTCTGACCATGGCACTGCCTCTGGCAGTGTTGTCTTTGGGCAGTATCATCGCTGGTTACGCGTTGAGTGACGCACTGATCGGCTGGGGAAGTCTCTTCTGGCAAAGCAGTGTTTTCACTGCACCTGGAACTATTTATGCCATCGATAGGCATATGCCTGTATGGGCAGCATGGTTGCCAGTAGCCACCGTCTTCATTGGACTGGCATACGGAATTGCTTTTTGGCAATTTGACTATGTGTGGAACCAACAGATCGCCGCTCCAGTATTGAAGATGGGTGCACAGACTTGGCTAGCTTTGGACAAAGGCGTGCTCGAACTATTGGGACCACGCGGATTGACCACAGCAGTCACTTCTTGGGCAGTTCCAAGTGTGCGTCAATGGCAAACTGGAACCGTACATGACTACGCTCTAGTA
Chlorotetraedron_incus  			TATCTTTGTGCTGTAGCAGCGCCTTTTCTAGGTAGCGCTCTTGCAGGTCTTGCAGGACGCTGGCTAGGAGCACGAGGCAGTGGATGTGTGGCCGTTCTAGGCTTGGGAACAAGTGCTGTTCTTAGTTTTTTGATCTATTATGAAATTTGTTTGATGGGAGCTCCTGTAATTTTGGATTTGGGGCCTTGGTTTAGTGCAGGAACTGTAAATGTGTCTTGGATTTTGAATTTTGATGCATTGAGTGCTGTAATGATGGTAACAGTAACCGGAGTGAGTTTCTGTGTACATCTATATAGTCTTGGATATATGCAAGCGGATCCTCATTTGCCACGTTTTTTGTGCTACTTGAGTTTGTTTACTGGTTCTATGTTGCTTTTGGTTACAGGAACTGATTTTGTAACAATGCTTGTAGGTTGGGAAATGATTGGTGTTTGTAGCTATTTGTTGATCGGTTTTTGGTTTCACCGACTAAGTGCAACTAAAGCGGCTCAAAAAGCCGTTCTTGTAAATCGTGTTAGCGATACAGGTCTTTTGGTGGGACTAATGGTATCTTGGTGGTATCTTGGTTCTACTGATTTCTCTGTATTGACTGCAACAAGTACCACAGCAGCTTATGTTGATATGCTTTGTTTGACTATTCTTGTAGGATCTTTGGGTAAATCTGCTCAAGTAGGATTGCACGTTTGGCTAGCAGATGCAATGGAAGGACCAACTCCAGTGAGTGCGCTTATCCATGCAGCAACACTAGTAACTGCTGGGGTTTATTTGGTTGCTCGAACTAGTTGTTTGTGGGAATGTAGCACTCTAGGCCGAAGTTTGTTGGTTTGGATTGGAGCTGTTACAAGCTTGATGGCGGCTACAATGGGTTTGGTACAAAATGACTTGAAACGAGTTATTGCTTATTCTACTTGTAGTCAATTGGGTTATATGATGGTTGCTTGTGGTCTTAGTTCTTATGGCTTGGCTATTTATCATTTGATGACTCATGCTTGCTTTAAAGCACTTCTATTTTTGGGAGCAGGTGTTGCTATTCATGCAACTGCTGATGTACAAGACTTGCGCCGTCAAGGAGGTGGTCATCAAGCATTGCCATGGGCATGGGCTACTTTGTTGCTTGGTAGCTTGAGTTTGATGGGATGGCCATTTTTGGCAGGTTATTATAGCAAAGATGCTATTTTGGAACTTTGCTGGGCTACACCTGGACCTACTGGAGTCTATTCTCACATTCTTTTGATGGTTGTAGCCGCTTTCACAAGGGCTTATAGTTTCCGTGTATTGGTATGTGCTTTTATGGCTCCTGCAAATGCTCGTCGTACTGAAGTGAGTCATACTGGAGTGCCTTATACTATGGCGGTACCATTGTTGATTTTGTCTATTGGTAGTATTGTGGCAGGATATGTATTGAGTGATTCTTTGATTGGATGGGGTTCTACTTTTTGGGGTACTGGTGTGCAAACTTCTCCAGCTACTTTGCAAGCAGTAAGTTCTCACATGCCGGTTTGGGTAGCGTGGTTGCCTTTGCTTACTGTTCCTATTGGATATGTTTTGGCACAAAGTTTTTGGATGTTCGATTTTGTTTGGAATCAACAAGTTGCCAAATCTGTATTGAATCTAGGTACTTATACATGGGCTGTTGTTGATAAAGGTGTTTTGGAAGTGTTGGGACCACGTGGTTTGCGTAACCGTGTTACAAATTGGGCTGTTCCACTAGTGCGTCAATGGCAAACTGGTACTGTTCATGACTATGCACTTATC
Chromochloris_zofingiensis  		TATCTTTGCGTTGTCTTTGCTCCTTTTGTAGGTAGTTTGTTTGCTGGACTCTTTGGACGATATCTTGGTGCACGAGGTAGTGGACTATTGGCTGTTTTTGGTCTAGGAACGGCTGCTATTGGTGCGCTTTGTATTTATCTTGAAGTGTGTTTGCAAGGATGTATTGTATCTGTAGATTTGGGACCATGGTTTTCTACAGGAACTCTACATGTGGATTGGAATTTGACATTTGATCCATTGTGTGCTTGTAGGCTATTGACAGTTAGTATGGTGAGTTTGTGTGTCCATATTTATAGTATTGGTTATAGGATGGAAGATCCTCACCTACCACGTTTTATGAGTTACCGGAGTCTATTTACAGGATTTAGGTTGCTACTTGTTAGTTGTAGTGATTTGATTACTAGGCTAATTGGTTGGGAAGGAATTGGTATTTGTTCTTATTTGTTGATTGGTTTTTGGTTTCATCGTCTAAGTGCGACAAAAGCAGCACAAAAAGCAATTCTAGTGAATCGTGTAAGTGATACGATTTTGTTGTTGGGATTGAGGATTAGTTGGTGGTATTTGGGCAGTACCGATTACGCTATTAGGCATACTACTAGTTTGTCTGCCAATTATACAACTATGCTATGTTTTAGGTTGCTTGGTGGTGCCCTTGGTAAAAGCGCACAAATTGGTTTGCATACATGGCTAGCAGATGCTATGGAAGGTCCTACTACTGTTAGTGCTTTGATTCATGCGGCAACATTGGTTACAGCAGGTATTTATCTAATTGCTCGTACTAGTTATCTATGGGAAACTAGTACAACTGCACGTACTGCTTTGGTTTTGGTTGGTGCTTTGACTAGTTTTACGGCTGCATCTAGGGGATTGGTACAAAATGATAGGAAACGTGTCATTGCCTATTCTACTAGGAGTCAACTAGGTTATAGGATGGTAGCACTAGGACTTAGTCATTATGCTCTAGCAATGACTCATTTGAGGACTCACGCTTGTTTTAAAGCATTGTTGTTTTTGGGTGCTGGTGTGGTGATTCATGCTTGTCATAATGTTCAAGATCTACGTCGTCAAGGTGGTGCACATGCCGCTTTGCCATGGGCTTGGATTATTAGGCTTTTGGGTAGTTTGAGTTTGAGGGGTTGGCCCTTCTTGGCTGGTTATTACAGTAAAGATGCAATTTTGGAACGGAGTTGGGCAACACCTACAGCACCTGGAGCATATGCTTATGTTGTATTGAGGGTTGTTGCAGTTAGGACTGCTGCCTATAGTTTTCGTGTTTTGCTAGCTGGTTTTGTTCTATCTAGTAATGCACGTAAACCAGAACGGCCTAGCACTCATGTACCATATACTATGGGTGTTCCATTGCTGATTTTGATGATTGGAACTGTAGCAGCTGGTTATAGGCTAAGCGATCCATTGCTAGGATGGGGTAGTAGGTTTTGGCAAACAAGTATCTCTGTAGCACCAGCTACTTCCTTTGTCGTAGATAGTCATAGGCCTGTATGGGCTTCTCTTTTGCCATTGTTTGCTGTATTTTTGGGACTAGCTCTAGCGATTGCATTTATGCATTTTGATAATATAAGGAATCAATATATTGCTGGTCCTCTTCTAACTCTAGGTGCATATACTTGGGCTGCTGTAGATAAAGGTATTTTGGAATTGCTTGGTCCTACAGGATTGAGTGCTGCTGTTGTTTCTTGGGCTGTTCCATCTAGGCGTTCTTGGCAAACTGGTACTGTACAAGATTATGCTTTGGTT
Hydrodictyon_reticulatum  			TATCTTTGTGCTGTTTTAGCGCCTTTTCTAGGTAGTGCTCTAGCAGGATTGTTTGGGCGTTTACTTGGAGCTCGAGGCAGTGGATGTGTGACCATTTTAGGTTTGTTTACCAGTATGGTATTTAGTTTATAGATTTATTATGATATTAGTTAGATGGGAGCGCCTGTCTAGCTAGATCTAGGTTCTTGGTTTAGTGCAGGTTCTGTACATGTATCTTGGATTCTAAACATTGATTAGTTAAGCGCAGTAATAATGGTAACTGTATCTACAGTTAGTTTTTGTGTACATGTTTATAGTCTAGGATATATGATGGTAGACCCCCATTTACCACGTTTCCTTTCTTATTTGAGTTTGTTTACTGGTTCTATGTTACTATTGGTAACTTAGTCTGACTTTGTAACAATGCTAGTAGGTTGGGAAATGATTGGTGTATGTAGTTATCTTTTGATTGGTTTTTGGTTTCATAGACTAAGTTAGACAAAAGCAGCTCAAAAAGCAGTATTGGTTAATCGTGTAAGTGATACTGGACTTCTTGTTGGTTTAATGTCTGCTTGGTGGTATTTGGGTTCTACAGATTTTTCTATTTTATATAATACCAGTACAGCTTGTGCTTATGCTGATTTAATTTGCTATACAATTTTGATTGGATAGTTAGGCAAATCTGCTCAAATTGGTTTACATGTTTGGCTTGCTGACTAGATGGAAGGTCCAACCCCAGTTAGTGCATTAATCCACGCATAGACCTTGGTAACATAGGGAGTATATTTGATTTAGCGAACAAGTGCATTATGGGAATAGAGTACAAATGCACGTACAGTTTTACTTTTTGTAGGATAGGTAACCAGTTTGATGGCTTAGACTTTAGGATTGGTACAAAATGACTTAAAACGTGTTATTTAGTATTCTACATGTAGTCAATTGGGGTATATGATGGTTTCTTGTGGACTTAGTGCATATTCTTTAGCAATTTATCATCTATTAACACATGCTTGTTTTAAAGCATTGCTTTTTTTAGGTGCTGGGGTTTAGATTCATGCAACTGCAGATGTACAAGATTTGCGACGACAAGGTGGTGCTCATGGAGCTTTACCTTGGGCATGGTGTTGCTTATTTTTGGGTAGTCTTAGTCTAATGGGTTGGCCTTTTTTAGCAGGTTATTATAGTAAAGATGCGATTCTTGAACTTTGTTGGTAGACCCCAACTCCTGGTGGAGCTTATAGCTATTTTATTTTAATGACTGTTGCATAGTTTACTAGTGCTTATAGTTTCCGTGTACTAATTTAGACTTTTATGGCACCTTCCAATAGTCGTCGTACTGAAGTAAGTCATACTGGATTGCCATATACAATGGGTAGTTCTTTAGTAATTTTGGCAATTGGTAGTATTTTTGCTGGTTATTTGTTTAATGATTCTCTAGTTGGTTGGGGATCTGGCTTTTTCAGCACTAGTATTATTAATGGTCCATAGACTGTACAAGCAGTAAGTTCTCACATGCCAGTTTTATATACTTATTTACCATTGTTAACTGTACCTATTGGATTTGTTTTGGCATATTCTTTCTGGCATTTTGATTTTGTGTGGAATACACATGTATAGAAACCAGTATTGGATCTAGGTACATATACTTGGGCAATTGTGGATAAAGGTATTTTGGAAATTTTAGGACCTCGTGGATTACGTAACACCATTTTGGAACGCGCTGTTCCTCTTGTACGTGCTATGCAAACTGGTACTGTACATGACTATGCATTGATG
Kirchneriella_aperta  				TTTTTAAATGCTATTACTGGACCGTTCTTGGGCAGCCTCGCCGCCGGATTAGGTGGACGTTGGTTGGGAGCTCGAGGCAGTGGAGTATTGACCGTTATAGGTCTAGGTACCAGTGTTTTGTGTAGCATTGGTATTTTACTGGAAGTATTGGTCGGAGGTTCTCCAGTTGTTGTTGATCTAGGATCCTGGTTTCACGGAAGCACTGTTCATGTGTGCTGGTTGTTTACTTTTGACAGTTTAACCGCATGTATGATGGTGACTGTAACAACTGTAAGTTTTTGTGTACACATTTACAGTTTAGGTTATATGCAAAACGATCCACATTTGCCACGTTTCATGAGTTATTTAAGCTTATTTACTGGAGGAATGTTGGTGTTGGTTGCTGCAAGTGATTTAATTACTTTGCTGGTTGGCTGGGAATTAATTGGTGTATGCAGTTATCTTCTTATTGGGTTTTGGTTCCATCGCTTGAGTGCTACAAAAGCAGCGCAAAAAGCAGTCCTTGTGAATCGAGTGAGCGATACTGCCTTAATGGTTGGTTTAATGGCCTCTTGGTGGTATTTAGGAAGTACAGACCTTTCTTTGTTAATTGCAACAGGTACTTCTGCAGCATACACAGACTTTCTGTGCGCTATGCTCTTAGCAGGAGCTCTCGGGAAATCTGCTCAAATTGGATTACATGTTTGGCTTGCTGACGCAATGGAGGGTCCAACACCAGTCAGTGCACTTATTCATGCAGCTACCCTCGTCACTGCTGGCATTTATTTGATTGCACGTACAAGTTCCCTCTGGGAATGCAGTGTCTGGGGTCGAAGTGCTCTTGTTTGGATTGGGGCAGTGACTAGTTTTATGGCAGCCACCATGGGCCTTGCTCAAAACGATATGAAACGTGTGATCGCCTATTCTACATGTAGTCAGTTAGGTTATATGATGGTTGCTCTTGGTTATAGTCATTATGGGTTAGCTATTTATCATCTAATGACTCATGCATGTTTTAAAGCATTGTTATTCCTCGGAGCAGGTGTAGCCATTCACGCAACAGCAGATGTGCAAGACCTGCGCCGTCAAGGCGGTGCCCATCAAGCATTGCCTTGGGCTTGGGCATGTTTGTTGTTGGGGAGTCTTAGCTTAATGGGATGGCCTTTCCTTGCAGGTTATTATAGTAAAGACGCTATTCTTGAATTGTCTTGGGCAACACCTGGTGCAGAAGGGCTCTATGGCCACATTGTATTAATGACAGTTGCTGCTTTAACAAGTGCTTACAGCTTTAAAGTACTCTTAGCTTCTTTTGTATTCTTTCCAAATGCGCGAAAAACAGAGTTGAGTTCTCCTGGACTCTCTTATACTCTGTTCGTTCCTTTAACCCTTCTGGCTTTTTTAAGTGTAACCGCTGGTTACTTATTTAACGATGCACTTATTGGTTGGGGAACATCTTTTTGGAACATTAGTCTACAAACAGCGCCATCTACTCTTCATACTGTAAGCAGTCATATGCCTGTATGGGCTTCCTGGTTACCACTCTTTTCTGTTTTCTTAGGATTGGGTCTCGCTTATGCTTATTGGATGTTTGATTATGTATGGAATCAACAAGTTGCTGCTCCTGTTCTTTCTTTAGGTTCTTTTACTTGGGCATCCTTAGATAAAGGTTTCCTCGAAGTTCTCGGGCCTATAGGACTCTGCACTGCAGTCAATAGTTGGGCAGTTCCTTCCATGAAACAATGGCAAAGTGGAGCTGTTCAAGACTATGCTCTTGTT
Mychonastes_homosphaera  			TTTTTGTGTGCTGTGATGGCGCCCTTCCTAGGCAGTGCTCTAGCTGGACTCGGCGGACGCTGGTTGGGAGCACGAGGCAGTGGATGTATCACCATTCTAGGTTTGGGAACCAGTGCTCTACTGAGTTTTCTAATCTATCATGAAGTGGCCGTTCAAGGATGCCCTGTGACCGTAGACTTGGGACCTTGGTTCCAAGCAAGTACTGTATCTGTATCTTGGCTACTTGGTTTTGATACTTTGACTGCATGCTTGATGGTCACAGTGACCTTTGTCAGTTTTTGTGTACACGTTTATAGTATGGGATACATGCAAGCAGATCCTCACCTACCTCGTTTTATGAGTTATTTGAGTTTGTTTACTGGATTTATGCTTGTGCTAGTCAGTGCCACTGATTTGGTAACTCTACTTGTAGGTTGGGAAGGAATCGGTGTATGTAGCTACTTGTTGATTGGCTTCTGGTTTCATCGTTTGAGTGCAACCAAAGCCGCTCAAAAAGCTATGCTAGTGAACCGTGTGAGTGATACTGGACTTTTGGTTGGAGTGATGATGGCTTGGTGGTACCTTGGAAGTACTGACTTGGCCATTTGGACTGCAACCAGTACAGTGGCTTATTATGCAGATTGGATCTGCTTGGCCCTTTTGGCGGGAGCCCTAGGGAAATCCGCGCAAGTCGGCCTACACGTGTGGTTGGCAGATGCTATGGAAGGACCTACTCCCGTTAGTGCATTGATCCATGCAGCGACTCTAGTGACCGCAGGTGTATACCTAGTAGCACGTACTAGTTCTCTATGGGAATGTAGTACTTTGGGTCGACAATGTCTAGTATGGGTTGGTGCAGTGACCAGTCTAATGGCTGCGACTTTGGGTTTGATTCAAAATGATTTGAAACGTGTCATTGCATATTCTACTTGTAGTCAACTAGGTTACATGATGGTAGCTTGTGGACTCAGCCATTATGGTTTGGCTATTTACCACCTAATGACTCACGCATGTTTTAAAGCTCTTCTATTCCTAGGAGCAGGAGTAGTGATTCATGCCAGTTCTGATAGCCAAGATCTACGACGTCAAGGAGGAGCTCACCAAGCTTTGCCTGAAGCATGGTCCTTTTTGCTATTGGGAACATTGAGTTTGGTAGGTTGGCCCTTCTTGGCTGGATATTACAGTAAAGATGCCATTTTGGAATTGGCATGGGCTACTCCAGGAGCCACTGGTATTTATAGCCATGCTCTATTGATGACAGTAGCCGCGCTAACTAGTGCGTATAGTTTCCGAGTATTGTATGCAGCATTTGCATCTCCTGCAAATTGTCGACGTACAGAAATCACTACACCAGATGTACCTCTTGTGATGTGGTTGCCTCTTTGCCTTCTAGCAACTGGAAGTATCACCGTAGGTTACCTACTGAGTGACGCTCTGATTGGATGGGGGAGTGACTTCTGGGGAACCAGTGTAATGCTCGCACCTGCAACCTTTTCCCATATTGCCAGCCACATGCCTCTTTGGGGAGCTTGGCTTCCTTTGAGTACTGTATTCATTGGAATTCTATTGGGAATTTGTTTTTGGCAATTTGACTTCGTGTGGAACCAACAAATTGCTTACCCTATTCTAAAACTAGGAGCTCAAACATGGAGTACTGTAGATAAAGGAGTACTAGAAGTACTAGGCCCTCAAGGATTGACTCAAACTGTCACCAAATGGGCTGTGCCAGGTGTACGTCAATGGCAAAGTGGGATCGTTCATGATTACGCTTTGATG
Neochloris_aquatica  				TATCTTTGTGCAATTTAGTCTCCCTTTTTGGGAAGGGCACTAGCGGGTCTAACCGGACGTTTTATTGGAGCTCGAGGTAGTGGATGTGTAACAGTTTTGGGTTTGTTTATTAGTAGGTTTTTTAGTTTTTTGATTTATAATGATGTTCTACAAATGGGAGCCCCTGTTATTCTTGAATTGGGTTCTTGGTTTAGTGTTCAAACAGTTAATGTAACTTGGACTTTGTGTTTCGATTAGCTAAGTACTGTAATGATGGTAACAGTAAGTACTGTTAGTTTTTGTGTACACCTTTATAGTCTAGGATATATGATGGCGGATCCTCATTTGCCACGTTTTCTAAGTTATTTGAGTTTGTTTACAGGTTCCATGCTATTGCTTGTAACAGGAACTGATTTGGTAACTATGCTTGTAGGTTGGGAAATGATTGGTGTATGTAGTTATTTGCTAATTGGGTTTTGGTTTAGTCGACTAAGTTAGACTAAAGCAAGGCAAAAAGCAGTTCTTGTTAATCGTGTAAGTGATACAGGATTGCTTGTAGGACTAATGGTATCTTGGTGGTATCTGGGTAGCACAGATTATTCCGTAATTTGTTATACCAGGACTTAGAGTTATTATGTAGATTTGCTTTGTTTGTTTCTTCTAACAGGTTAGTTGGGAAAATCTGCTCAAGTAGGATTGCATGTTTGGCTATAGGATTAGATGGAAGGACCAACTCCAGTTAGTGCACTAATCCATTAGGCAACTCTAGTTACAGCTGGAGTTTATCTTGTTTAGCGTACTAGTTCCCTTTGGGAAGCTTCCGTATTTGGACGTAGTTTGCTAATTTGGGTGGGTTAGGTAACTAGTTTGATGGCTTAGACTCTAGGATTGGTTCAAAATGATTTGAAACGTGTAATTTAGTATAGTACTTGTAGTCAACTTGGTTACATGATGGTTGCTTTGGGGCTAAGTTCTTACGGTCTAGCAATGTTTCATTTGATGACTCACTAGTGTTTCAAAGCGTTGCTATTCTTGGGATAGGGTGTATAGATTCATTAGACAAGTAATGTACAAGATATGCGTACACAAGGTGCTGCTCATAGGGCATTGCCTTGGGCTTGGGCTTGTTTGTTGCTTGGAAGTTTGAGTTTGACTGGATGGCCTTTCTTGGCAGGTTACTATAGTAAAGATTAGATTTTGGAATTGTGTTGGGCTACTAACTCTTAGACTTAGTCTTTCTAGCATTTTATTCTAATGGCAGTAGCATGTATGACAAGTGCTTATAGTTTCCGTCTGTTGTATTCTGTATTCTATGATAAACCAACAATTAATCGCGTAAATTTGAGTGTTCCTGGAGCTCATCCTTTTATGACTGTACCACTAGTTATTTTGGCTATTGGAAGTATTGTTTAGGGTTACGTTTACAGGGAAGCTTTGATTGGATGGGGTTCTTAGTTCTGGGGTACAAGTGTACAAAATTCTCCTTAGACTACTAGTACTGTAAGGAGTCATATGCCTGTATGGGCTTCCTTTTTGCCTTTGATTACTGTTCCTGTAGGTATTTGTTTTAGGATTTGCTTTTGGATGTTTGATTTCGTATGGAATAGTCTAGTATAGAAATCTGTACTTAAAGCAGGACAATACACAGGACTTTTGGTAGATAAAGGTGTACTTGAAGTGCTAGGACCACGAGGATTGCAACATACATAG---GTTCAAGCTGTTCCACGAATTCAACAATGGCAAACAGGTACCGTTAATGACTACGCTCTATTG
Ourococcus_multisporus  			TTTTTAAATGCTATTAGTGGGCCATTCCTGGGTAGCCTAGCTGCCGGACTTGGTGGACGTTGGTTAGGTGCTCGAGGCAGTGGAGTTATAACCGTTTTAGGTCTAGGAACCAGTGTTATTTGTAGCATTGGCATTTTGTTAGAAGTTTTGGTAGGAGGGTCTCCTGTGGTACTAGATTTAGGTACTTGGTTCCAAGGTGGTACAGTTCATGTTTCTTTTTTATGCTCTTTTGATAGCTTAACAGCTTGTATGATGGTAACTGTAACAACTGTAAGTTTTTGTGTTCATATTTATAGTTTAGGTTATATGCAAAATGATCCGCACTTGCCTCGTTTTATGAGCTATCTTAGCTTGTTTACAGGAGGAATGTTGCTCTTGGTAACTGCTAATGATTTAGTAACTTTGTTAATTGGTTGGGAATTAATTGGAGTTTGTAGTTACCTTCTTATTGGTTTTTGGTTTCACCGTTTAAGTGCTACTAAAGCTGCTCAAAAAGCTGTTTTGGTTAATCGTGTAAGTGATACAGCTCTAATGGTTGGGTTGATGGCTTCCTGGTGGTATCTAGGAAGTACTGATCTTTCTTTGCTGGTAGCAACAAGCACTTCTGCGGCTTATACTGATTTTCTTTGCGCAATGCTTTTGGCTGGAGCTCTTGGAAAATCTGCTCAAATTGGGTTGCATGTATGGCTTGCAGATGCTATGGAGGGTCCAACCCCTGTAAGCGCTCTTATCCACGCAGCAACTCTTGTAACTGCGGGAATTTATTTAATTGCTCGTACTAGTTCTCTTTGGGAATGTAGTGTTTGGGGCCGAAGTGCTTTGGTTTGGATTGGGGCATTGACAAGTTTTATGGCTGCAACAATGGGGCTTGCTCAAAATGATATGAAACGTGTTATTGCTTATTCTACTTGTAGTCAATTAGGTTACATGATGGTTGCTTTGGGACTAAGCCATTATGGTTTAGCCATTTATCATTTGATGACTCATGCATGTTTTAAAGCGTTGCTGTTTTTGGGTGCTGGTGTTGCTATTCACGCAACTGCAGATATGCAGGATTTGCGACGACAAGGAGGAGCTCACCAAGCATTACCGTGGGCTTGGGCTTCCTTGCTCTTAGGAAGTTTAAGTTTAATGGGTTGGCCTTTTTTAGCCGGTTATTATAGCAAAGATGCTATTTTAGAATTGTCTTGGGCTACTCCAGGAGCCGGAGGCTTATATTCTCATATTGGGTTGATAACTGTAGCAGCTTTAACAAGTGCTTATTCTTTTAAAGTATTGCTAGCAGCTTTTGTGTTTTCTCCCAACGCTCGAAAAACTGAATTAAGTTCCCCAGGTTTAACTTATACCATGGCCATTCCTTTAACAATCTTGGCTTTTTTCAGTGTAGTAGCGGGGTATTTGTTTAGTGATGCATTAATTGGGTGGGGAACTGCTTTTTGGAACATTAGTCTACAAGTAGCACCTTCTACTCTTCATACTGTCAGCAGTCATATGCCTTCTTGGGTTGCGTGGCTTCCTTTTGCTACAGTTTTTATTGGTTTAGGGCTTGCTTATTCTTATTGGATGTTTGACTACGTTTGGAATCAACAAGTAGCAGCTCCTGTTTTAAACCTTGGTTCTTATACTTGGGCTTCTCTTGATAAAGGTTTTCTTGAAGTACTAGGTCCTCGCGGACTTAGTCTAGCTGTTTCTAATTGGGCTGTTCCTTCTATGAAACAATGGCAAAGTGGAGCAGTTCAAGACTATGCTCTTGTA
Pediastrum_duplex  					TATCTTTGTGCTGTTTTAGCGCCTTTTCTAGGTAGTGCTCTAGCAGGATTGTTTGGGCGTTTACTTGGAGCACGAGGCAGTGGATGTGTGACCATTTTAGGTTTGTTTACCAGTATGGTATTTAGTTTTTAGATTTATTATGATATTAGTTAGATGGGAGCTCCTGTTTAGCTAGATCTAGGATCTTGGTTTAGTGCAGGTTCTGTACATGTATCTTGGATTTTAAACATTGATTAGTTAAGTGCAGTTATGATGGTAACTGTATCTACAGTTAGTTTTTGTGTACATGTTTATAGTCTAGGATATATGATGGCAGACCCACATTTACCACGTTTCCTTTCTTATTTGAGTTTGTTTACTGGTTCTATGTTACTATTGGTAACATAGTCTGATTTTGTAACCATGCTAGTGGGTTGGGAAATGATTGGTGTATGTAGTTATCTTTTGATTGGTTTTTGGTTTCATAGATTAAGTTAGACCAAAGCAGCTCAAAAAGCAGTGTTGGTTAATCGTGTAAGTGATACAGGACTTCTTGTTGGTTTAATGGCAGCTTGGTGGTATTTGGGGTCTACAGATTTTTCTATTTTATATAATACCAGTACAGCTTGTGCTTATACTGATTTAATTTGCTATACAATTTTGATTGGATAGTTAGGTAAATCTGCTCAAGTTGGTTTACATGTTTGGCTTGCTGACTAGATGGAAGGTCCAACCCCAGTTAGTGCATTAATCCACGCATAGACCTTGGTAACATAGGGAGTATATTTGATTTAGCGAACCAGTGCATTGTGGGAATAGAGTACAAATGCACGTACAGTGTTGTTATTTGTAGGATAGGTAACCAGTTTGATGGCTTAGACTTTAGGATTGGTACAAAATGACTTAAAACGTGTTATTTAGTATTCTACATGTAGTCAATTGGGGTATATGATGGTTTCTTGTGGACTTAGTGCATATTCTTTAGCAATTTATCATCTATTGACACATGCTTGTTTTAAAGCATTGCTTTTTTTAGGTGCTGGGGTTTAGATTCATGCAACTGCTGATGTACAAGATTTGCGACGTCAAGGTGGTGCTCATAGAGCATTACCTTGGGCATGGTGTTGCTTATTTTTGGGATCTTTAAGTCTAATGGGTTGGCCTTTTTTAGCAGGTTATTATAGTAAAGATGCCATTCTTGAACTTTGTTGGTCTACCCCAACTCCAGGTGGAGCTTATAGCTATTTTATTTTAATGACTGTTGCATAGTTTACTAGTGCTTATAGTTTCCGTGTACTAATTTAGACTTTTATGGCGCCTTCTAATAGTCGTCGTACTGAAGTAAGTCATACTGGATTGCCCTATACAATGGGTAGTTCTTTAGTAATTTTGGCAATTGGTAGCATTTTTGCTGGTTATTTATTTAATGATTCTCTAGTAGGTTGGGGATCTGGCTTTTTCAGTACTAGTATTATTAATGGCCCATAGACTGTACAAGCTGTTAGTTCTCACATGCCAGTTTTATATACTTATTTACCTTTGTTAACTGTACCTATTGGATTTGTTTTAGCATATTCTTTCTGGCATTTTGATTTTGTGTGGAATACACATGTATAGAAACCAGTTTTGGATCTGGGGACATATACTTGGGCTATTGTAGATAAAGGTATTTTGGAAATTTTGGGTCCTCGTGGATTACGTAACACCATTTTGCAACGAGCAGTTCCTGTTGTACGTGCTATGCAAACTGGTACTGTACATGACTATGCATTGATG
Pediastrum_duplex_ALG24  			TATCTTTGTGCTGTATTAGCGCCTTTTCTAGGTAGTGCTCTAGCAGGATTGTTTGGGCGTTTACTTGGAGCACGAGGCAGTGGATGTGTGACCGTTTTAGGTTTGTTTACCAGTATGGTATTTAGTTTTTAGATTTATTATGATATTAGTTAGATGGGTGCACCTGTCTAGCTAGATCTAGGTTCTTGGTTTAGTGCAGGTTCTGTACATGTATCTTGGATTCTAAACATTGATTAGTTAAGCGCAGTAATAATGGTAACTGTATCTACAGTTAGTTTTTGTGTACATGTTTATAGTCTAGGGTATATGATGGCAGATCCACATTTACCACGTTTCCTTTCTTATTTGAGTTTGTTTACAGGTTCTATGTTACTGTTGGTAACTTAGTCTGATTTTGTAACCATGCTAGTGGGTTGGGAAATGATTGGTGTATGTAGTTATCTTTTGATTGGTTTTTGGTTTCATAGATTAAGTTAGACAAAAGCAGCGCAAAAAGCAGTATTGGTTAATCGTGTTAGTGATACTGGCCTTCTTGTTGGTTTAATGGCTGCGTGGTGGTATTTGGGATCTACTGATTTTTCTATTTTATATAATACCAGTACAGTTTGTGCTTATGCTGATTTAATTTGCTATACAATTTTGATTGGATAGTTAGGTAAATCTGCTCAAATTGGTTTACATGTTTGGCTTGCTGACTAGATGGAAGGTCCAACTCCAGTTAGTGCATTAATCCACGCATAGACCTTGGTAACATAGGGAGTATATTTGATTTAGCGAACAAGTGCATTATGGGAATAGAGTACAAATGCACGTACAGTTTTGCTATTTGTAGGATAGGTAACCAGTTTGATGGCTTAGACTTTAGGATTGGTACAAAATGACTTAAAACGTGTTATTTAGTATTCTACATGTAGTCAATTGGGGTATATGATGGTATCTTGTGGACTAAGTGCATATTCTTTAGCAATTTATCATCTATTGACACATGCTTGTTTTAAAGCATTGCTTTTTTTAGGAGCTGGTGTTTAGATTCATGCAACTGCAGATGTACAAGATTTGCGACGTCAAGGTGGTGCTCATGCAGCATTACCATGGGCATGGTGTTGCTTATTTTTGGGTAGTCTTAGTCTAATGGGTTGGCCATTTTTAGCAGGTTATTATAGTAAAGATGCCATCCTTGAACTATGTTGGTCTACCCCAACTCCTGGTGGAGCGTATAGCTATTTTATTTTAATGACTGTTGCATAGTTTACTAGTGCTTATAGTTTCCGTGTACTTATTTAGACTTTTATGGCACCTTCTAATAGTCGTCGTACTGAAGTAAGTCATACTGGATTGCCATATACTATGGGTAGTTCTTTAGTAATTTTGGCAATTGGTAGTATTTTTGCTGGTTATTTGTTTAATGATTCTCTAGTTGGTTGGGGTACTGGCTTTTTCAGCACTAGTATTATTAATGGTCCATAGACTGTACAAGCTGTTAGTTCTCACATGCCAGTTTTATATACTTATTTACCTTTGTTAACTGTACCAATTGGATTTGTTTTAGCATATTCTTTCTGGCATTTTGATTTTGTGTGGAATACACATGTATAGAAACCTGTTTTGGATCTAGGCACATATACTTGGGCAATTGTAGATAAAGGTATCTTGGAAATTTTGGGACCGCGCGGGTTACGTAACACCATTTTGGTACGTGCTGTTCCTGTTGTACGTGCTATGCAAACTGGTACTGTACATGACTATGCATTAATG
Pediastrum_duplex_ALG27  			TATCTTTGTGCAGTTTTAGCGCCTTTTCTAGGTAGTGCCTTGGCTGGATTGTTTGGGCGTTTACTTGGATCTCGAGGCAGTGGATGTGTGACCATTTTAGGTTTGTTTACCAGTATGGTATTTAGTTTTTAGATTTATTATGATATTAGTTAGATGGGAGCTCCTGTCTAGCTAGATCTAGGTTCTTGGTTTAGTGCAGGTTCTGTACACGTATCTTGGATTCTAAACATTGATTAGTTAAGTGCAGTAATAATGGTAACTGTATCTACAGTAAGTTTTTGTGTACATGTTTATAGTCTAGGATATATGATGGCAGATCCTCATTTGCCACGTTTCGTATCTTATTTAAGTTTGTTTACTGGCTCTATGTTACTATTAGTAACTTAGTCTGACTTTGTAACCATGCTAGTAGGTTGGGAAATGATTGGTGTATGTAGTTATCTTTTGATTGGTTTTTGGTTCCATAGACTAAGTTAGACAAAAGCAGCCCAAAAAGCAGTTTTGGTAAATCGTGTAAGTGATACAGGACTTCTTGTAGGTTTAATGGCAGCTTGGTGGTATTTGGGTTCTACAGATTTTTCTATTTTATATAATACCACTACAGCTTGCGCTTATGCCGATTTAATTTGCTATACAATTTTAATTGGATAGTTAGGTAAATCTGCTCAAGTTGGTTTACATGTTTGGCTTGCGGATTAGATGGAAGGTCCCACCCCAGTAAGTGCGTTAATCCACGCATAGACATTGGTAACATAGGGTGTTTATTTGATTTAGCGAACAAGTGCATTATGGGAATGTAGTACAAATGCACGTACTTTATTGTTATTTGTAGGATAGGTAACAAGTTTGATGGCTTAGACTTTAGGATTGGTACAAAATGACTTGAAACGTGTTATTTAGTATTCTACATGTAGTCAATTGGGATACATGATGGTATCTTGCGGACTTAGTGCATATTCTTTAGCAATTTATCACCTATTGACACATGCTTGTTTTAAAGCATTGCTGTTTCTAGGTGCTGGTGTTTAGATTCATGCAACTGCAGATGTACAAGATTTGCGACGTCAAGGTGGTGCTCATCAAGCATTACCTTGGGCATGGTGTTGCTTATTTTTGGGTAGCCTAAGTCTAATGGGTTGGCCTTTTTTAGCAGGTTATTATAGTAAAGATGCCATTCTTGAACTTTGTTGGGCAACCACAACCCCTGGTGGAGTGTATAGTTATTTTATTTTAATGACTGTTGCATAGTTTACAAGTGCTTATAGTTTCCGTGTACTAATTTAGACTTTTATGGCACCTTCCAATAGTCGACATACTGAAGTAAGTCATACTGGATTGCCATATACAATGGGTAGCTCTTTAGTAATTTTGGCAATTGGTAGTATTTTTGCTGGTTATTTGTTTAATGATTCTCTAGTAGGTTGGGGATCTGGCTTTTTTAGGACTAGTATTATTAATGGGCCATAGACTGTACAAACAGTTAGCTCTCACATGCCAGTTTTATATACTTATTTACCATTGTTAACAGTACCTATTGGTTTTGTTTTGGCATATTCTTTCTGGCATTTTGATTTTGTATGGAATACACATGTATAGAAACCAGTATTGGACCTAGGTACATATACTTGGGCAATTGTTGATAAAGGTATTTTGGAAATTTTAGGACCGCGTGGATTGCGTAACACCATTTTAGAACGCGCAGTTCCAGTTGTACGTGCTATGCAAACAGGTACTGTACATGACTATGCATTAATG
Pediastrum_duplex_ALG29  			TATCTTTGTGCTGTTTTAGCGCCTTTTCTAGGTAGTGCTCTTGCAGGATTGTTTGGGCGTTTACTTGGAGCTCGAGGCAGTGGATGTGTGACCATTTTAGGTTTGTTTACCAGTATGGTATTTAGTTTTTAGATTTATTATGATATTAGTTAGATGGGAGCTCCTGTCTAGCTAGATCTTGGTTCTTGGTTTAGTGCAGGTTCTGTACATGTTTCTTGGATTCTAAACATTGATTAGTTAAGTGCAGTAATAATGGTAACTGTTTCTACAGTTAGTTTTTGTGTACACCTTTATAGTCTAGGATATATGATGGCAGACCCGCATTTACCACGTTTCCTTTCTTATTTGAGTTTGTTTACTGGTTCTATGTTACTATTGGTAACTTAGTCTGACTTTGTAACCATGTTAGTCGGTTGGGAAATGATTGGTGTTTGTAGTTATCTACTAATTGGTTTTTGGTTTCATAGATTAAGTTAGACAAAAGCAGCTCAAAAAGCAGTTTTGGTTAATCGTGTAAGTGATACTGGACTTCTTGTTGGTTTAATGGCTGCTTGGTGGTACTTAGGGTCTACAGATTTTTCTATTTTATATAATACCAGTACTGCTTGTGCTTATACTGATTTAATTTGCTATACAATTTTAATTGGATAGTTAGGTAAATCTGCCCAAGTAGGTTTACATGTTTGGCTTGCTGACTAGATGGAAGGTCCTACCCCAGTTAGTGCTTTAATCCACGCATAGACCTTGGTAACATAGGGAGTATATTTGATTGTTCGAACAAGTGCATTATGGGAATAGAGTACTAATGCACGTACAGTGTTGCTATTTGTTGGTTAGGTTACCAGTTTGATGGCTTAGACTTTAGGTTTGGTACAAAATGACTTAAAACGTGTTATTTAGTATTCTACATGTAGTCAATTGGGGTACATGATGGTATCTTGTGGACTTAGTGCATATTCTTTAGCGATTTATCACTTATTGACACATGCTTGTTTTAAAGCATTGCTTTTTTTAGGTGCTGGGGTTTAGATTCATGCAACAGCAGATGTACAAGATTTGCGACGTCAAGGTGGTGCTCATGCAGCATTACCATGGGCATGGTGTTGCTTATTTTTGGGTAGTCTAAGTCTAATGGGTTGGCCATTTTTAGCTGGTTATTATAGTAAAGATGCTATTCTTGAACTTTGTTGGTCTACTCCAACTCCTGGTGGAGCTTATAGCTATTTTATTTTAATGACTGTTGCATAGTTTACTAGTGCTTATAGTTTCCGTGTACTAATTTAGACTTTTATGGCACCTTCTAATAGTCGTCGAACTGAAGTAAGCCATACTGGATTGCCATATACAATGGGATCTTCTTTAGTAATTTTGGCAATTGGTAGTATTTTTGCTGGTTATTTGTTTAATGATTCTCTAGTTGGTTGGGGTTCTGGCTTTTTCAGTACTAGTATTATTAATGGTCCATAGACTGTACAAACTGTAAGTTCTCACATGCCAGTTTTATATACTTATTTACCATTGTTAACTGTACCTATTGGATTTGTTTTAGCATATTCTTTCTGGCATTTTGATTTTGTATGGAATACACATGTATAGAAACCAGTATTGGATCTAGGGACATATACTTGGGCAATTGTAGATAAAGGTATTTTGGAAATTTTGGGACCTCGTGGATTACGTAACACTATTTTGGAACGTGCTGTTCCTGTTGTACGTGCTATGCAAACTGGTACTGTACATGACTATGCATTGATG
Pseudomuriella_schumacherensis  	TATTTGTGTGCAATCGCAGCGCCCTTTCTAGGCAGCGCTTTGGCCGGGTTGGCTGGACGCTGGCTTGGAGCACGCGGCAGTGGATGTGTGACCGTTTTAGGTCTTTTTTGTAGCTCCTTGTTAGGATGCTTGATTTGGCATGAAGTAGGGTTGATGGGTTGTCCTGTGACACTGGATTTAGGCTCTTGGTTTAGTGCTAGCACAGTGCATGTGCCTATGCACCTTGCCTTCGATGCACTAGCCGCCTGTTTAATGGTGACAGTTGCAACAGTTAGCTTGTGTGTTCATCTTTATAGTTTAGGGTATATGCAAGCAGACCCCCATCTTCCTCGTTTTATGAGCTATTTAAGCTTGTTTACCGGGTTTATGCTTGTTCTAGTAACAAGCACCGATCTTGTCTCCTTGTTGATTGGTTGGGAAGGTATTGGAATTTGTAGTTATTTGCTCATTGGCTTTTGGTACACTCGTTTAAGTGCAACTAAAGCGGCTCAAAAAGCGGTTTTGGTGAACCGTGTGAGTGACACTGGATTGCTGGTTGGACTTATCTTAGCCTGGTGGTACCTAGGAAGCACCGATCTTGCTGTGCTTATGGCAACGAGCACAACCGCTTATTATTCCGATTGGTTGTGTTTAGCATTGTTGGCCGGCGCTCTTGGTAAGTCTGCTCAAGTAGGACTTCATGTTTGGCTTGCGGACGCCATGGAAGGACCTACTCCAGTCAGTGCTTTGATTCATGCTGCTACACTCGTGACCGCCGGAGTCTATTTAGTAGCACGAACCAGTCCTCTTTGGGAATGTAGCGTTTTCGGTCGTCAAACCCTTGTTTGGGTAGGTGCCATCACAAGCTTAATGGCAGCGTCTTTGGGGTTGGTTCAAAACGATCTGAAGCGCGTTATTGCTTATTCTACATGTAGCCAACTAGGTTATATGATGGTAGCGTGTGGTTTAAGCCATTATGGATTAGCCATTTACCATTTAATGACTCATGCATGTTTCAAAGCTTTGCTCTTTTTAGGAGCTGGTATTGTTATTCATGCAACCGCCGATGTTCAAGATTTACGACGTCAAGGGGGTGGACATTATGCTTTGCCTTGGGCATGGACTTGCCTCTTTTTAGGAAGCTTAAGCCTGGTGGGTGCACCCTTTTTAGCTGGATATTTTAGCAAGGATGCCATTTTAGAAAGCGCATGGGCTACCGGGGGCCCTCAGGGTGCTTATGCGCACTTTATCTTGCTAACTGTAGCAGCCATGACGAGTGCCTACAGTTTTCGATTGTTGTATGCTGCGTTTGTCGCTCCTTCCAACGCTCGAAAAAAAGAGTTGAGTGTCCCTGGTTTACCCTTAACCATGGGGGTGCCTCTCACCTTGTTAGCTGTTGGAAGCGTGGGTGTTGGATACTTGCTAAGTGACGCTTTAATTGGATGGGGAAGCTCTTTTTGGGGAACAAGTGTGTATTATGCGCCAGCCACTTTGGCCGCGGTAGATAGCCACATGCCTGTTTGGGCAACGACACTCCCTGTGTTTTCCATCCTTTTAGGCCTTTGTTTAGCTATTGCTTTCTGGCAATTTGACGTTGTCTGGAATCAATTTGTTGCCTTGCCCGTTTTGGCAGGGGGCGCACAAACATGGGCTGCTTTGGATAAAGGAGTTTTAGAATTGCTTGGTCCACGCGGTGTAACTAGCACTGTTGTGGGTTGGGCAGTTCCTACTTTACGTCAATGGCAAAGCGGAACGGTACACGATTACGCTCTTATC
Rotundella_rotunda  				TATTTGTGTGCCGTAGCAGCACCGTTCCTAGGCAGTCTTTTGGCTGGATTGGCTGGACGTTGGCTAGGAGCTCGTGGCAGTGGATGTGTGGCCGTTTTTGGTCTAGGATGGAGTGCTTTTTTGAGCGCAAGAATTTATTATGAGGTTTGTATGATGGGTGCCCCTGTCATTCTAAATTTGGGACCCTGGTTTCAGAGAAGTACGCTTCATGTAAATTGGATTCTAAACTTTGATGCATTGAGTGCGTGTATGATGGTAACCGTTACCTTTGTAAGTTTTTGTGTACACCTTTATACCATGGGATATATGCAGGCAGATCCTCATCTGCCTCGTTTTCTTTCTTATTTGAGCTTGTTTACAGGTTCTATGTTGCTTTTGGTTACTTGCAATGATTTGCTAACAATGTTGGTTGGTTGGGAAATGATTGGCGTATGTAGTTATTTGTTGATTGGTTTTTGGTTTCATCGTTTGAGTGCTACCAAAGCCGCCCAAAAAGCAATGCTTGTGAATCGCGTGAGTGATACAGGTTTGCTTCTTGGATTGTTGATGGCATGGTGGTATTTTGGAAGTACTGATTATGCTGTTCTAACAAGAACAAGAACAAGTGCCTTTTATGCAGACTGGGTTTGTTTGGCCCTCTTGGCGGGTGCTTTGGGCAAATCTGCTCAAGTTGGACTCCATGTTTGGCTTAGAGATAGAATGGAGGGCCCGACACCAGTGAGTGCATTGATCCATGCGGCAACTTTGGTTACAGCAGGGGTTTATCTTGTTGCTCGTACCAGTGCTCTTTGGGAATGTAGTCTTTTGGGACGAAGTCTTTTGGTTTGGGTTGGTGCTGTAACTTCTTTGATGGCAGCTTCTTTGGGCTTGGTGCAAAATGATTTGAAACGTGTGATTGCCTATTCTACATGTAGTCAGTTGGGTTACATGATGGTTTCTTTGGGATTGAGTCATTATGGCTTGGCCATCTTTCATTTGATGACCCATGCTTGTTTTAAAGCTTTGCTTTTTTTGGGCGCTGGTGTACTTATTCATAGAACAGCAGATGTGCAAGATTTGCGCCGTCAAGGAGGAGCACATTCCGCTTTGCCTTGGGCTTGGACTGCTTTGTCTTTGGGGTCTCTTTCTTTGATGGGTTGGCCTTTTTTGGCAGGTTATTATAGTAAAGATGCAATTTTGGAACTTTCTTGGGCAACCCCGGGAGCCACAGGGCTTTATGCTTATTCTATTTTGATGATTGTTGCTTCTTTGACTAGAGCCTATAGTTTTCGAGTTTTGCTTCTTTCTTTCGTTTCCTCTTCCAATGCGCGAAAAACAGAACAAAGTAAAAGGGGGCTTTCTTTGACAATGGGAAGACCTTTGGCTATTTTGGCGGTAGGTAGTATTAGAGCAGGATATTCTTTGAATGAAGGATTGATTGGATGGGGATCCTCTTTTTGGGCCAATAGCATTGGGGGTAGTCCAGCGACGGTACAAGCTGTTAGTAGCCATATGCCAGTCTGGGCCTCTTATTTGCCTTTGACAACTGTACCCCTTGGACTCTTTTTGGCGTTTTCCTATATGCAATTTGATCTTGTTTGGAATCAACGTGTAGCCATGCCAGTCTTGACCTTGGGCGCTTATACTCTTTCCTCCCTTGATAAAGGGGTGTTGGAAGTGTTGGGACCGCGTGGAATTACGCTTTCTCTTTATAATTGGGCGGTGCCTTCTTTGCGCTTTTGGCAAAGTGGCGCCATCCATGATTATGCTCTTGTT
Scenedesmus_obliquus  				TATTTGAATGCTGTTCTTGCGCCTTTTTTGGGGAGTGCCTTGGCGGGTTAGATGGGCCGTTGGCTTGGTGCTCGTGGTAGTGGATGTGTGACCATTCTTGGTATGGGTACAAGTACTCTACTGAGTTATGTTATTTTTTATGAAATTAGGTCTATGGGATCTGCTGTTGTTCTTTCTTAGGGAAGCTGGTTTGGTGCTCATACTGTAACAGTTGAATGGCTTTTGTGTTTTGACCCATAGAGTGCAGCAATGATGGTTACAGTATGTACAGTGAGTTTTTGTGTGCATATTTATAGTTTGGGTTATATGCAAAATGATCCTCACCTTCCACGTTTTTAGAGTTATTAGAGTTAGTTCACTGGTTCTATGTTGTTGTTGGTAACAGCAAATGATTTGTTGACACTAATGGTTGGTTGGGAAATGATTGGAGTATGTAGTTATTTGTTGATTGGATTCTGGTTCCACCGTTTGAGTAGGACTAAAAGGGCACAAAAAGCAATGTAGGTAAACCGTGTAAGTGACACTGTATTGCTTTTTGGTTTGTTTCTTTGTTGGTGGTATTAGGGAAGCACAGATACTTCTCTTCTCACAGCAACAAGTACTTCTGCATATTATGCTGATTGGATTTGTTTTGCATTGTTGGGAGGAGCTTTGGGAAAAAGTGCACAAGTTGGTCTGCATGTGTGGTAGGCTGACGCGATGGAGGGTCCTACCCCGGTATCTGCTTAGATTCATGCGGCAACATAGGTAACTGCTGGAATTTTCCTTATTGCACGTACAAATAGGATTTGGGAATGCAGTGTTTATGCACGTACAGTATTGTTGTGGGTTGGAGCAGTAACAAGTTTGATGAGGAGGACTATGGGATTGGTTCAAAATGATGTAAAACGTGTCATTGCTTATAGTACTTGTAGTCAATTGGGGTATATGGTTGTGGCATTGTCTTTGAGTCATTATGGCTTGGCAATGTATCACTAGATGACCCATGCTTGTTTTAAAAGGTTGTAGTTTTTGGGGGCTGGAGTTGTGATTCATGCATGTGCTGATGTGCAAGATATGCGTCGATCTGGAGGAGCGCATGCTTCTTTGCCTTTGGCTTGGACTTGTTTGTTGTAGGGAAGTTTGAGTTTGCTTGGTTGGCCCTTTTTGGCAGGATATTATAGTAAAGATGCTATTTTGGAACTTTCTTGGGCAACTCCTGGATCTGCAGCTGCCCTTGGTCATTAGATTTTGATGACTGTTGCATGTTAGACCAGTGCTTATAGTTTTCGTGTTCTGATTGCAGTGTTCTATGCGCCTAATAATGCACGTAAATCTGAAGTAAGGACTCCTGGAGTTCCATTGACAATGGCAGTGCCTTTGTGTATTTTGGCTCTTGGAAGTATTTTTAGGGGATACTTGTTGAGTGATGCATTGATTGGATGGGGAACAGATTTCTGGGCAAATAGTATTGTTAGGTCTCCAGCAACAACACAAGCTGTAAGGAGCCACATGCCAGTTTGGATTTCTGCACTTCCTTTGGCAACAGTTGGTGCTGGTTTGCTTTAGGCTTATGTATTTTGGGGATTTGATTTGGTATGGAATCAACAAATTAGTATGAAAGTTCTTGGTGCTGGATCTGCTTCTTGGGCTTCTTTGGATAAAGGAATTTTGGAACTTTTGGGCCCTAGTGGAATTAGTCAAAAAGTAAGGGGCACACTCCTTCCTTCTGTACAAAAAATGCAAACAGGTGCAGTTCATGACTATGCTTTGCTT
Stauridium_sp  						TATCTTAGTGCAGTATTAGCGCCTTTTCTTGGAAGTGTTCTTGCAGGGTTGTTTGGACGTTTCTTAGGAGCTCGAGGCAGTGGATGTGTGACCGTTTTAGGTTTGTTTAGTAGTATGGTTTTAAGTGTTTAGATTTATTATGATATTTTTTAGATGGGTGCTCCTGTTGTTTTAGATTTATACCCTTGGTTTAGTGCAGGTTCTATTCATGTATCTTGGATTCTCAACGTAGATTAGCTAAGCGCTGTAATGATGGTTACAGTAAGTACAGTAAGTTTTTGTGTACATGTTTATAGTCTTGGATATATGATGGCTGATCCTCATTTACCACGTTTCCTTTCTTATTTAAGTTTATTTACAGGATCTATGTTACTTTTGGTAACAGGTTCTGATTTCGTCACAATGCTTGTGGGTTGGGAAATGATTGGGGTTTGTAGTTATCTTTTAATTGGTTTCTGGTTTCATCGACTAAGTTAGACAAAAGCAGCTCAAAAAGCTGTTTTAGTAAATCGTGTAAGTGATACAGGACTTCTAGTTGGGTTAATGGCAGCTTGGTGGTATTTAGGATCTACTGATTTTTCTATTTTAAATAATACAAGTACTGCTTGTGCTTATGCAGATTTGATTTGTTATACCATTTTGATTGGAGCTTTAGGAAAATCTGCTCAAGTAGGTTTACATGTTTGGCTTGCAGATTAGATGGAAGGTCCAACACCAGTGAGTGCTTTGATCCACGCATAGACTCTTGTTACTTAGGGTGTTTATTTAATTTAGCGAACTGGAGCTTTGTGGGAATGTAGTACAAATGCACGTACTTTATTATTGTTTGTTGGAGCTGTTACTAGTTTAATGGCTTAGACTTTAGGATTAGTACAAAATGATTTGAAACGCGTTATTGCTTACTCTACATGTAGTCAGCTAGGTTATATGATGGTTTCTTGTGGATTAGGTGCCTATTCTTTATAGATTTATCATTTATTAACTCATGCTTGTTTTAAAGCATTACTTTTCTTAGGAGCAGGTGTTTAGATTCATTAGACTGCGGATGTACAAGATTTACGACGTCAAGGTGGTGCACATCAAGCTTTACCATGGGCATGGACTTGCTTATTATTAGGGAGTCTTAGTTTAATGGGGATGCCTTTTTTAGCAGGGTATTACAGTAAAGACTAGATTTTAGAATTATGTTGGGCAACCCCAACCCCAGGTGGAGCTTATAGTTATTTTATTTTGATGACTGTTTAGGCTTTTACAAGTGCATATAGTTTCCGTGTACTTATTTAGACTTTTATGGCACCTGCAAATAGCCGACGTACAGAAGTAAGTCATACAGGTTTACCTTATACTATGGGAACTTCCTTAGTATTATTAGCGATTGGGAGTATTGTTTAGGGATATCTTTTTAGTGATTCTATGGTAGGCTGGGGATCCGCTTTTTTATCTTCTAGTATTGTTGCGGCTCCTGCTTCTGTACAGACAGTTAGTTCTCATATGCCAGTTTTAAATACTTATTTGCCAGTATTAACAATGCCAATTGGTTTCATTTTAGCTTATTGTTACTGGCATTTTGACTTTGTATGGAATACACATGTATAGAAACCTGTTCTGGATTTAGGAGTTTATACTTGGGCGATTGTAGACAAAGGTATCTTAGAAATTTTGGGACCTCGTGGATTACGTACTACTGTTTTACAAAAAGCTGTTCCACTTGTACGAGGAATGCAAACAGGTACAGTTCATGATTATGCCTTAATG
Stigeoclonium_helveticum  			TACTTAGTTTGTATTTTGTCACCTTTTATAGGTAGTGCTTTAGCTGGCTTAGGTGGTCGTTTTTTTGGTTACCGAGGTAGTTGGCTAATTAGTGCTGTATTTATGAGTTTTAGTTTTTTATGCAGTGTTCTTATAGGTTATGAAGTAATTATTCAAGGATGTGCAGTAAGTATGGACTTAGGCTACTGGTTTAGCGCAAGTAGTGTTAGTGTTCGATGGGGTCTACATATAGATAGTTTAACAGTTTGTATGCTATTTACTGTTACTCTCGTTAGCTTATGTGTACATATTTATTCTTATGATTATATGAATAATGATCCACATTTACCTAGATTTATGAGTTACTTATCTTTATTTACTGGATTTATGCTAGTTTTAGTTTCAGCAGATAATATGTTACAAATGCTTGTTGGTTGGGAAGGTATAGGAGTTTGCTCCTACTTGCTAATCGGTTTTTGGTATCATCGCTTATCTGCTACAAAAAGTGCTATTAAAGCAATGTTAGTAAATAGAGTTTCAGATACTTTTTTATTTATAAGTATCATGTTAATGTGGTGGTATCTAGGTAGTACAGATTATTCTATATTTTTGTTTAATACTAAAGAAGCTTACTATTTAGACTGGATATGTTTAACAATGATGCTTGGTGCTGCCGGTAAAAGTGCTCAAATAGGGCTACATACTTGGCTAGCAGACGCCATGGAGGGCCCAACTCCAGTATCTGCTTTAATTCACGCTGCTACTCTAGTAACAGCTGGTGTTTACATTATAGCTAGAACTAATTATCTTTGGGAATGTAGCGAAATAAGTAGAACATGCTTAACAATATTAGGAGCATCCACATGTTTGATGGCAGCTACGTGTGGTTTTTTTCAAAATGATATGAAAAAAGTAATTGCTTATTCAACATGTAGTCAGTTAGGATACATGATGGTAAGCTTAGGGTTATCAAATTATTCTTTAGGTATTTATCATTTAATGACTCATGCTTGCTTTAAAGCATTGCTTTTTTTAAGTGCGGGTGTTGTTATACATGCTTTATCGGATATTCAAGATGTTCGTAGACACGGAGGTCTTATGCAATCATTACCTTGGGTTTGGAATACAATGTTATTGGGTTCTTTAAGTTTGACAGGTTGGCCTTTTTTATCTGGTTTTTATTCAAAAGACCAAATATTAGAGCTTTCTTGGAGTACTCAAAATCCTGTAGGTCTTATTGCATATTATAGCTTAACAATTGTTGTATGTCTTACGTCCTTCTACACTTTTAGAATATTATACTGTAGTTTTGTTAGTAGTGTAAGCACATACAAGTACTCTTTACCTCACGTAGGTTTATCTGCTTTTATGTGGGCACCTCTTTTAATTTTATCTATAGGTAGTATTCTTTTAGGTTATGTTACAGTAGATATGCTTTTAGGAATGGGTACTGATTCTTGGGGTACATCTATAAATACACATCCAGCTAATGCAGAATTAGTGGGTTATCATTTTCCTAGAACTGTTACTCTTTTACCGTTGTTTGGTACAATTTTAGGAGCAGTACTTGCTGTGCTATTTTGGCAATTTGATGTTGTTTATAACAACTACGTTGCTTATAAAGTATTAGATTGGGGAGCAGACACTTGGGCTGCTGTCGATAAAGGTGTATTAGAATTATTGGGTCCCAAAGGCATTAGTTATACTATTTTTAATAAACTTGTACCAACTTCTCGTTTAATGTCAACTGGAACTGTACATGATTATGCAATTGTT

[nad6 nchar=393]
Atractomorpha_echinata  			ACCGGACGGTGGATTGGCTCTATTCTATTATTATCATCAAAAAATCCTGTACATTCTGTATTTTATTTAGTACTTGTATTTATTTGTGCTGCAATACAATTAATAATGCTTTGTATGGATTTTTTTGGTTTGGTATTATTGCTAGTTTATGTAGGTGCGCGGGCAATTATGTTTTTATTTGTAGTAATGTTATTAGACATTAATGTAACTGAAATTGTTGCACATCAAAGAGGGCATTTCCCATTAGCATATACTGTATATGCAGACTTGTTATTACTAGTCTCTTTAATTTTACGGGTAGCCATGGTGGGCGCAGTGGTATTAACTTTGCAAAAAAGAACAAATGTGCCCTCACACGACGTGCGGCTTCAACACTGTCGACGTTTTGAACAA
Bracteacoccus_aerius  				ACTGGTGCTTGGATCAGCGCATCTTTGGTGTTGCGCAGTAAAAACCCAGTTCACTCCGTGTTTTATCTCGTGCTGGTATTCATGCATTCTTCTGGTTTGTTGTGTTTGCTGGGTCTAGAATATTTTGCTCTTTTGCAGATGTTGGTTTATGTAGGTGCATTGGCAATTATGTTTTTGTTCGTGGTGATGTTGTTGGATATTCCAGTAACCGAGATCGTCGCGCATCAGCGAGGCACCTATCCCGTCGCTTATGGAATTCACGTCGACTTGTTGATTCTAGCTTCTCTAGTGTTGTTGGTTGCCATGGTTGGAGCCGTTGCTTTGACGCTAAAACGTCGAGTACAAGCACCGCTGCACGATTTGTTCGCTCAACACAATCGAGATTTTCAACAA
Bracteacoccus_minor  				ACTGGTGCTTGGATCAGTGCATCTTTGGTGTTGCGCAGTAAAAACCCAGTTCACTCCGTGTTTTATCTAGTACTGGTATTTGGACATGCTTCTGGCTTGTTGTTTCTACTAGGTCTAGAATACTTCGCTTTGTTGCAGTTGCTAGTTTACGTGGGTGCGTTGGCAGTGATGTTTTTGTTCGTGGTGATGTTGTTGGACATTCCAGTCACTGAAATCGTCGCTCATCAACGAGGCACTTTCCCCGTAGCTTATGGAATTCACGTAGATCTATTGATTTTGGCCTCTCTGGTCTTGTTGGTAGCTATGGTAGGAGCCGTGGCGTTGACTTTGAAACGCCGAGTGCAAGCTCCTTTGCACGACTTGTTTGCTCAACACAACCGAGACTTTCAGCAA
Chlorotetraedron_incus  			AGTGGTTGTTGGGCAAGCGCTATTTTGATGCTTCGATCCAAAAACCCGGTTTATTCCGTATTCTACCTAGTGCTGATTTTTTTGCATGCTTCTGGGTTGTTGTGTTTGCTAGGATTGGAATATTTTGCTTTGCTTCAATTGCTTGTATATGTGGGGGCTTTGGCAATTATGTTTTTGTTTGTTGTAATGTTGCTAGATATTCCTGCTACAGAAATTCTTGCACACCAACGAGGTTCCTATCCTGTTGCATATGGAGTACATATTGATTTGCTATTGTTGGCGAGTTTGCTTTTGCTAGTAGCAATGGTAGGAGCCGTTGCATTGACTCTAAAACGTCGTGCACAAGCTCCAGTTCATGATGTTTTTGTACAACATTCTGTAGATTTTCAAAAA
Chromochloris_zofingiensis  		ACAGGAGCATGGGTTAGTGCCAGGAGGCTATTGCGTAGTAAAAATCCAGTCCATTCTGTCTTCTATTTGGTACTGGTATTTGCAAATGCTTCTGCATTGCTGTGTCTGCAAGGACTCGATTTTTTTGCATTGTTGCAACTAATGGTGTATGTAGGTGCTCTAGCAGTATTGTTTCGGTTTGTTGTTATGCTTCTAGATATTCCAGCTACTGAAAGGGTAGCTCATCAACGTGGTACATATCCAGTCGTTTATGGTGTGCATGTTGATCTACTTATTCTAGCAAGTGTTTTGCTATTGGTAGCTATGGTAGGAGCAGTCGTATTGACATTGAAACGTCGTGCTCAAGCACCTGTTCATGATACTTTTATTAAACACTCTGTGGATTTTACACAA
Hydrodictyon_reticulatum  			AGTGGGTGTTGGGCAAGTGCAATTTTAATGTTGCGTTCCAAAAACCCAGTTTATTCCGTATTCTATCTAGTATTAGTGTTTATGCACTAGTCTGGTTTGCTATGTTTACTAGGATTAGAATATTTTTAGTTACTGCAATTGTTAGTTTATGTTGGATAGTTAGCTGTAATGTTTTTGTTTGTGGTAATGTTGTTAGATATTTCCTAGACAGAAATTTTGGCACATCAACGTGGTGCATATCCAGTTGCTTATGGTGTGCATGTTGATTTGCTTTTACTAGCTAGTTTACTATTGTTAATCTAGATGGTAGGGGCAGTTTAGTTAACTTTGAAACGTCGCGCTGCTGCACCAGTACATGATGTTTTTGTACAACATTCTGTTGATTTTCAAAAA
Kirchneriella_aperta  				ACTGGAGCGTGGGTGAGCGCTGCTCTTGTGTTGCGCTCTAAAAACCCTGTGCACTCTGTTTTTTACTTAGTGTTAACTTTTTTACATGCATCTGGTTTATTATTGTTGTTAGGGTTAGAATTTTTTGCACTTTTACAATTACTTGTTTATATTGGAGCCTTAGCAATTATGTTTTTATTTGTGGTTATGTTGCTGGATATTCCAGCCACAGAAATTGTTGCTCATCAACGAGGTACTTATCCTGTAGCATATGGTGTTCATGTAGATCTATTGTTACTTGCAAGCTTACTTTTGTTAGTTGCTATGATGGGGGCCGTTGCTTTAACACTTAAACGTCGTGTGTATGCTCCATTGCATGACGTTTTTGTACAACATTCTGTAGATTTTCAAAAA
Mychonastes_homosphaera  			ACAGGTTCTTGGGTAAGTGGTGCTATGGTGCTACGATCCAAAAACCCAGTACACTCTGTGTTCTATTTGGTTTTGGTCTTTCTGCATGCATCTGGTCTTCTATGTCTTCTTGGACTTGAATTTTTTGCATTGTTGCAATTGCTAGTGTATGTAGGAGCATTGGCTATTATGTTTTTGTTTGTAGTGATGCTTTTGGATATTCCTGCAACTGAAATTTTGGCACATCAACGTGGAACTTATCCAGTAGCTTATGGTGTTCATATGGATTTGTTGATCTTGGCTAGTCTACTTCTCTTGGTCGCTATGATCGGAGCAGTGGTCTTGACTTTGAAACGTCGTGTTCAAGCACCTATGCATGATATTTTTAGTCAACATAACCGTGATTTCCAAAAA
Neochloris_aquatica  				AGTGGATGTTGGGTTAGTGCTTATTTGATGATTAGCTCTAAAAACCCAGTATATTCCGTTTTTTATTTGGTACTAGTGTTTTTGCATTAGTCCGGGTTGTTGTGTTTGATTGGATTGGAATACTTTTAGTTGTTGCAATTGTTGGTATATGTAGGTTAGCTTTAGATTATGTTTTTGTTTGTGGTAATGCTTTTGCATATTCCAGCTACAGAAATCTTGGCTCACCAACGAGGAGCTTACCCAGTTGCTTATTAGGTTCATGTAGACTTGCTTTTGATTTAGAGTTTGCTTTTGCTTATTGCAATGGTAGGATAGGTTGCTTTGACCTTGAAACGTCGAGCACAAGCACCAGTGCATGACGTATTTGTACAACATTCTGTTGATTTCCAAAAG
Ourococcus_multisporus  			ACAGGTGCTTGGGTAAGCGCTGCTCTTGTGTTGCGTTCTAAAAACCCAGTTCACTCCGTGTTCTACCTTGTTCTAACCTTTTTGCATGCTTCTGGTCTTTTATTGTTACTAGGGCTTGAGTTTTTCGCTCTTCTGCAATTGCTAGTGTATATTGGAGCATTGGCGATTATGTTTTTGTTTGTAGTTATGCTACTAGATATTCCAGCAACAGAACTTGTAGCGCATCAACGAGGTACTTATCCTGTGGCTTATGGGGTTCATGTGGATCTACTTTTGTTGGCAAGTTTGCTTCTTTTGGTAGCTATGATGGGAGCCGTTGCTTTAACTCTTAAACGCCGTGTTCATGCTCCTCTCCATGACGTGTTTGTGCAACATTCTGTAGACTTTCAAAAA
Pediastrum_duplex  					AGTGGGTGTTGGGCAAGTGCAATTTTAATGTTGCGTTCCAAAAACCCAGTATATTCCGTATTCTATCTAGTGTTAGTGTTTATAAACTAGTCTGGATTGTTATGTTTGCTAGGATTAGAATATTTTTAGTTACTGCAATTGTTAGTTTATGTTGGATAGTTAGCTGTAATGTTTTTGTTTGTGGTAATGTTGCTAGATATTTCCTAGACAGAAATTTTGGCGCATCAACGTGGTGCATATCCAGTTGCTTATGGTGTGCATGTTGATTTGCTTTTACTAGCTAGCTTATTATTGTTAATCTAGATGGTGGGGGCAGTATAGTTAACTTTAAAACGGCGAGCTGCTGCGCCAGTACATGATGTTTTTGTACAACATTCTGTTGATTTTCAAAAA
Pediastrum_duplex_ALG24  			AGTGGGTGTTGGGCAAGTGCAATTTTAATGTGTAGTTCCAAAAACCCAGTATATTCTGTATTCTATCTAGTATTAGTTTTTATGAACTAGTCTGGGTTGCTATGTTTGCTAGGATTAGAATATTTTTAGTTGCTGCAATTGTTAGTTTATGTTGGATAGTTAGCTGTAATGTTTTTGTTTGTGGTAATGTTGCTAGATATTTCCTAGACTGAAATTTTGGCACATCAACGTGGTGCTTATCCAGTAGCATATGGTGTGCATGTTGATTTGCTTTTATTAGCTAGCTTATTATTGTTAATCTAGATGGTAGGAGCTGTTTAGTTAACTTTGAAACGTCGCGCTGCAGCGCCAGTACATGATGTTTTTGTACAACATTCTGTTGATTTTCAAAAA
Pediastrum_duplex_ALG27  			AGTGGGTGTTGGGGAAGCGCAATTTTAATGTTGCGTTCCAAAAACCCAGTATATTCCGTATTCTATCTAGTATTAGTGTTTATGCACTAGTCTGGTTTATTATGTTTACTAGGATTAGAATATTTTTAGTTACTGCAATTGTTAGTTTATGTAGGATAGTTAGCTGTAATGTTTTTGTTTGTGGTAATGTTGTTAGATATTTCCTAGACTGAAATTTTGGCACATCAACGTGGTGCATATCCAGTTGCTTATGGTGTACATGTTGATTTGCTTTTACTAGCTAGTTTACTATTGTTAATCTAGATGGTAGGGGCTGTTTAGTTAACTTTGAAACGTCGTGCTGCTGCACCAGTACATGATGTTTTTGTACAACATTCTGTGGATTTTCAAAAA
Pediastrum_duplex_ALG29  			AGTGGGTGTTGGGCAAGCGCAATTTTAATGTTGCGTTCCAAAAACCCAGTTTATTCCGTATTCTATCTAGTATTAGTTTTTATGAACTAGTCTGGGTTGCTATGTTTGCTAGGATTAGAATATTTTTAGTTACTGCAATTGTTAGTTTATGTTGGATAGTTAGCCGTAATGTTTTTGTTTGTGGTAATGTTGCTAGATATTTCCTAGACTGAAATTTTGGCACATCAACGTGGTGCATATCCAGTTGCTTATGGTGTGCATGTAGACTTGCTTTTACTAGCTAGCTTATTGTTGTTAATCTAGATGGTAGGTGCTGTTTAGTTAACTTTGAAACGTCGCGCTGCTGCACCAGTACATGATGTTTTTGTACAACATTCTGTAGATTTTCAAAAA
Pseudomuriella_schumacherensis  	ACGGGAGCTTGGGTTAGCGCGGCTTTAGTTTTACGCTCCAAAAACCCAGTCCACTCCGTATTCTACCTTGTTCTGGTTTTTATGCACGCTTCTGGATTGCTATGCTTGTTAGGGCTTGAGTTTTTTGCCTTGTTACAATTGCTAGTTTATGTTGGAGCTTTAGCTGTCATGTTTTTGTTTGTTGTTATGTTACTAGATATTCCAGCTACTGAGATCGTGGCCCATCAACGCGGCACTCTACCAGTGGCATATGGAGTTCATGTAGACCTCTTGTTGTTAGCTAGCTTGCTCTTGTTAGTGGCCATGGTAGGAGCTGTTGCCTTAACCTTAAAACGTCGTGTAGGTGCACCTTTGCATGATATCTTTGCTCAACATCATCGAGACTTTCAAAAA
Rotundella_rotunda  				AGTGGTTCTTGGATTAGTGCAGCTCTTTTGTTGCGTTCTAAAAACCCAGTACACTCCGTATTCTACTTGGTATTGATTTTTTTGCACTCTTCTGGACTGCTTCTTTTGTTGGGTCTCGAATATTTTGCACTTTTGCAGTTGTTGGTTTATGTAGGGGCTTTGGCCATTCTGTTTTTGTTTGTGGTTATGTTGTTGGATATTCCAGCTACAGAAATTGTGGCTCATCAGCGTGGAACAAGACCGGTTGCATATGGGATGCATGTGGATCTTTTGCTATTGGCTTCTTTCTTGCTTTTGGTTGCCATGATTGGAGCCGTTGCCTTGACCTTGAAACGTCGTGTAAGAGCGCCTGTATATGACGTATACTCCCAACATTATCGTGATTTTCAAAAA
Scenedesmus_obliquus  				ACAGGTGCATTGATGAGTGTTTTTTAGATGATGCGATCTAAAAACCCCGTACATTCTGTTTTTTATCTGGTTTTGTTGTTTTTGCATTGCTCTGGACTTTTGGTATTGTTGGGTCTTGAATATTTTGTTTTGTTGCAATTGTTGGTTTATGTTGGGGCACTTGCTATTTTGTTTTTGTTTGTGGTAATGCTTTTGGATATTCCTTCTACAGAAATTCTTAGGCATCAACGAGGAACTTATCCTGTAGCATATGGAGTACATGCAGACTTGTTGATTATTAGGAGTTTGTTGTTGTTGGTTGCAATGGTTGGAGCAGTTGGTCTTACGCTGAAACGACCAGTATCTGTGCCAAATCAAGATGTATTTAGGCAGCACTACGTTGACTTCCAAAAA
Stauridium_sp  						AGTGGATGCTGGGCAAGTGCACTTTTAATGTTACTTTCTCGAAATCCTGTATATGCTGTTTTCTATCTAGTTTTAGTGTTTTTACACTAGTCTGGATTATTATGTATGCTTGGGCTTGAATATTTTTAGTTGTTACAATTACTTGTTTATGTAGGTTAGTTAGCTGTTATGTTTCTATTTGTTGTGATGTTATTAGATATTTCTTAGACAGAAATTCTAGCACATCAACGTGGTGCCTATCCAGTTGCATATGGAGTCCATGTCGATTTGCTTTTATTAGCAAGTTTACTTTTATTAATTTAGATGGTAGGGGCTGTTTAGTTAACATTGAAACGCCGTGCTGCAGCACCTATGCATGACGTTTTTGTACAACATTCTGTTGATTTCCAAAAA
Stigeoclonium_helveticum  			ACAGGCATTTGGGTTGCAGCAACTTTAGTTGTTAGATCAAAAAACCCTGTTCATTCTGTTTTTTATTTAGTATTACTTTTTTGTAATGCATCTGCCTTGCTTTTTATGCTAGGTTTAGAGTTTTTTGCCCTGCTTAATATTTATGTATATGTAGGTGCCCTGGCTGTCATGTTTTTATTTGTAGTAATGTTGCTTGATATTACTTATACAGAAATTGTAGCTAGTCAAAGAGGGTATTACCCTATTGCTTACATACATTATGTAGACTTATTATTAATAGCTAGTTTAATTCTGTTAGTAGCTATGATTGGCGCAGTTGTTTTATGTTTAAAAAAACGAGTGGATTCACCACTTCAAGATATTTATGCACAACATAACCGTGAGTTTCAAAAA
;
end;
