# Supplementary material for: Phylogenetic patterns of gene rearrangements in four mitochondrial genomes from the green algal family Hydrodictyaceae (Sphaeropleales, Chlorophyceae)
Source: BMC Genomics. 2015 Oct 21;16:826. doi: 10.1186/s12864-015-2056-5 (PMC4618342; doi:10.1186/s12864-015-2056-5)
Supplement: Additional file 7: — Alignment for Badger, including only genes present in 1 copy and are present in all included taxa (problematic tRNA genes were excluded from the analysis). (TXT 2 kb) [file 12864_2015_2056_MOESM7_ESM.txt]

Baerius	nad3	cox3	rnl2	rnl1	cox1	nad5	nad2	atp6	GTC	rns1	rnl4	cob	TAC	nad1	CCA	GAA	ACG	GTA	GTG	GCT	TTT	-TGC	-rnl3	-TCC	-rns2	-atp9	-nad4l	-CAA	-cox2	-GCA	TTC	TTG	GGA	-nad4	GTT	nad6
Bminor	nad3	cox3	rnl2	TCC	rnl3	TGC	nad5	nad2	atp6	GTC	rns1	rnl4	cob	TAC	nad1	CCA	GAA	ACG	GTA	GTG	GCT	TTT	cox1	-rnl1	-rns2	-atp9	-nad4l	-CAA	-cox2	-GCA	TTC	TTG	GGA	-nad4	GTT	nad6
Cincus	nad3	cox3	rnl2	rns2	rnl3	TGC	rnl1	cox1	TTG	GGA	GCT	-GTG	-GTA	-ACG	-GAA	-CCA	-CAA	-TAC	-TTT	-nad1	-nad2	-cob	-nad6	-nad4	nad5	cox2	GTT	atp6	rns1	TCC	nad4l	atp9	TTC	GCA	GTC	rnl4
Czofingiensis	nad3	rnl3	TTT	TCC	rnl1	atp6	GTC	nad5	GCA	TTC	TTG	CAA	nad4l	nad4	TGC	TAC	CCA	GAA	ACG	GTA	GTG	GCT	GTT	GGA	rnl2	rnl4	cob	cox2	cox1	nad2	rns2	cox3	rns1	nad6	nad1	atp9
Kaperta	nad3	cox3	rnl2	rns2	nad4l	atp9	rnl4	rnl3	TGC	TTC	-nad5	-nad4	-GGA	-TTG	-GAA	-cob	-nad6	GTA	GTG	nad1	TTT	nad2	GCT	TAC	CCA	GCA	ACG	CAA	cox2	TCC	rnl1	atp6	GTC	rns1	cox1	GTT
Mhomosphaera	nad3	cox3	rnl2	rns2	rnl3	TGC	nad5	GCA	-TTT	-nad6	-cox1	nad2	cox2	-GTA	-ACG	-GCT	-GTG	-rnl4	-rns1	-GGA	-TTG	-TTC	CAA	nad4l	atp9	atp6	TAC	nad4	nad1	CCA	GAA	GTT	TCC	rnl1	cob	GTC
Naquatica	nad3	cox3	rnl2	atp6	rns1	TCC	rns2	rnl3	TGC	rnl1	nad2	cox2	GTT	cox1	TTG	GGA	GTG	GTA	-ACG	-GAA	-CCA	-CAA	-TAC	-GCT	-TTT	-nad1	-cob	-nad6	-nad5	nad4	nad4l	atp9	TTC	GCA	GTC	rnl4
Omultisporus	nad3	cox3	rnl2	rns2	nad4l	atp9	rnl4	rnl3	TGC	TTC	-nad5	-nad4	-GGA	-TTG	-GAA	-cob	-nad6	GTA	GTG	nad1	TTT	nad2	GCT	TAC	CCA	GCA	ACG	CAA	cox2	TCC	rnl1	atp6	GTC	rns1	cox1	GTT
Pschumacherensis	nad3	cox3	rnl2	rns2	rnl3	TGC	nad5	GCA	cox2	CAA	nad4l	GTT	TCC	rnl1	rns1	rnl4	nad4	-GGA	-nad6	-cox1	nad1	CCA	GAA	GTG	GCT	-atp9	-GTC	-GTA	-ACG	-atp6	TTC	TTG	cob	-TTT	-TAC	-nad2
Sobliquus	nad3	cox3	GCA	CAA	nad1	-atp6	nad2	cox1	nad4	TAC	CCA	TCC	rnl1	TGC	rnl4	GTG	rnl3	GTT	ACG	TTT	nad6	cob	atp9	GCT	GAA	TTC	TTG	GGA	GTC	rns1	rnl2	rns2	cox2	nad5	nad4l	GTA
Psboryanum	nad3	cox3	rnl2	rns2	cox1	-nad1	-GCT	-rnl1	-TGC	-rnl3	-rns1	-rnl4	-TCC	-atp6	-cox2	-nad4	-GGA	-TTG	-GCA	-nad5	nad4l	atp9	TTC	TTT	GTT	nad2	nad6	cob	TAC	CAA	CCA	GAA	ACG	GTA	GTG	GTC
PduplexAL0403MN	nad3	cox3	rnl2	rns2	TCC	rnl4	rns1	rnl3	TGC	rnl1	GCT	nad1	-GGA	-TTG	-GCA	-nad5	-cox1	-atp6	-cox2	nad4	nad4l	atp9	TTC	TTT	GTT	nad2	nad6	cob	TAC	CAA	CCA	GAA	ACG	GTA	GTG	GTC
PduplexPl0501b	nad3	cox3	rnl2	rns2	TCC	rnl4	rns1	rnl3	TGC	rnl1	GCT	cox2	atp6	cox1	-nad1	nad5	GCA	TTG	GGA	nad4	nad4l	atp9	TTC	TTT	GTT	nad2	nad6	cob	TAC	CAA	CCA	GAA	ACG	GTA	GTG	GTC
Stauridium	nad3	cox3	rnl2	rns2	rnl4	rns1	rnl3	TGC	rnl1	GCT	-nad1	-TCC	-atp6	-cox2	-nad4	-GGA	-TTG	-GCA	-nad5	nad4l	atp9	TTC	TTT	GTT	nad2	nad6	cob	TAC	CAA	CCA	GAA	ACG	GTA	GTG	cox1	GTC
